# Supplementary material for: DeSigN: connecting gene expression with therapeutics for drug repurposing and development
Source: BMC Genomics. 2017 Jan 25;18(Suppl 1):934. doi: 10.1186/s12864-016-3260-7 (PMC5310278; doi:10.1186/s12864-016-3260-7)
Supplement: Additional file 1: Table S1. — List of sensitive and resistant cell lines for each of the 140 drugs in DeSigN. (XLS 88 kb) [file 12864_2016_3260_MOESM1_ESM.xls]

## Sheet: Sheet1
Table S1: List of sensitive and resistant cell lines for each of the 140 drugs in DeSigN
Drug Name	Sensitive Cell lines	Resistant Cell lines
17-AAG	CHL-1, A204, DOK, NCI-H460, NCI-H1703, LXF-289, TI-73, AGS, MES-SA, LOXIMVI, CAL-51, CGTH-W-1, KS-1, MEL-JUSO, HSC-3, HGC-27, RPMI-7951, C32, D-566MG, FADU, MIA-PACA-2, A549, IST-MEL1	COLO-320-HSR, IMR-5, LU-65, TGW, COR-L279, CPC-N, NCI-H446, COR-L105, SIMA, HCC1187, EW-13, MRK-NU-1, OAW-28, SCH, NCI-H1092, RMG-I, A673, EW-11, IST-SL2, NCI-H82, EW-24, ABC-1, CAOV-4
681640	OVCAR-8, NY, HSC-3, BHY, BPH-1, CHL-1, AX-769-P, HOP-92, SK-LU-1, HTC-C3, H4, NB13, MKN45, SK-N-DZ, CAL-72, COR-L23, GOTO, NCI-H209, ACHN, NCI-H292, LB2241-RCC, SW954, DU-145	CCF-STTG1, DK-MG, CP66-MEL, SW620, COLO-320-HSR, NCI-H446, NB69, HCC2157, HOP-62, WM-115, CAPAN-2, NCI-H226, NCI-H520, T47D, LU-65, HUTU-80, G-361, NB7, NCI-H1993, TGBC11TKB, CAPAN-1, CAOV-4, HCC1143
A-443654	KGN, NB1, HUTU-80, NCI-H1355, NB17, TE-1, HCE-4, MRK-NU-1, ETK-1, NOS-1, ES6, TE-10, CAL-148, LS-411N, NCI-H747, SK-UT-1, COLO-684, TE-15, KS-1, PSN1, NTERA-S-CL-D1, OCUB-M	SIMA, EW-12, NCI-H716, NCI-H1666, COLO-800, NCI-H1770, EW-11, EW-18, CW-2, NH-12, RH-1, MSTO-211H, D-283MED, ES7, NCI-H1395, A498, LS-513, LB2241-RCC, NCI-H226, ECC4, U-87-MG, AM-38, LNCAP-CLONE-FGC
A-770041	KURAMOCHI, KGN, BB30-HNC, IST-MEL1, TGBC24TKB, LXF-289, C2BBE1, OS-RC-2, TK10, LB831-BLC, NMC-G1, HOP-62, SW872, TE-12, SW982, ETK-1, NCI-H1975, TE-15, TE-8, D-336MG, NOS-1, LB1047-RCC, LB996-RCC	LAN-6, LU-65, SCC-15, NB10, CW-2, SCLC-21H, EC-GI-10, HCC2157, NH-12, NCI-H526, ES5, EW-12, MFM-223, EW-3, NCI-H446, NB14, NCI-H1666, NCI-H209, NCI-H64, NCI-H716, SNU-C1, NCI-H2171, NCI-H524
ABT-263	NCI-H446, D-283MED, CHP-134, NB14, NCI-H524, NCI-H510A, NCI-H1155, NCI-H1770, NH-12, SK-NEP-1, TC-YIK, AGS, DMS-53, NCI-H209, NB13, LU-135, NB17, TGW, RH-18, EW-18, EW-3	IGROV-1, GAK, G-401, COLO-320-HSR, D-392MG, SBC-5, NCI-H747, NB7, SK-N-AS, GI-ME-N, MES-SA, C3A, NCI-H28, D-423MG, LCLC-97TM1, H4, MG-63, U-87-MG, RERF-LC-MS, LU-65, TE-10, COLO-679, NCI-H520
ABT-888	SNG-M, LU-139, MHH-ES-1, LB771-HNC, PC-3, BEN, NCI-H1693, HLE, NCI-H2029, PFSK-1, DBTRG-05MG, MHH-NB-11, DAOY, KYSE-150, COLO-668, GP5D, OS-RC-2, DU-145, HEC-1, SK-MEL-24, A101D, NCI-H716	OC-314, AGS, SW626, SK-OV-3, GMS-10, SNU-449, TE-9, HT55, LU-65, HUTU-80, NCI-H2141, NB1, BB49-HNC, MES-SA, MDA-MB-468, DK-MG, HS-578-T, LB373-MEL-D, TGW, SIMA, NCI-H2452, NCI-H2347, HT-29
AG-014699	AX-8-MG-BA, NCI-H1651, AX-769-P, H4, U251, RH-1, MC-IXC, NCI-H1048, ES3, PA-1, NCI-H460, CAL-51, U-118-MG, HGC-27, EW-11, HT-1080, RXF393, ES7, A2780, ES1, NB69, COLO-800, MHH-ES-1	AN3-CA, ZR-75-30, LU-65, ABC-1, NCI-H2009, CAL-85-1, MFE-296, LB771-HNC, COLO-668, COLO-320-HSR, MRK-NU-1, D-542MG, HCT-15, SW948, SK-MEL-3, C2BBE1, SBC-1, NCI-H2141, NCI-H345, CP66-MEL, SK-OV-3, NCI-H510A
AICAR	TE-12, SW954, BHY, A101D, KYSE-520, PC-14, HCC1806, NCI-H1573, EFM-19, ME-180, MFM-223, PC-3, CAMA-1, NCI-H82, MS-1, HSC-3, HN, HTC-C3, NCI-H524, COLO-320-HSR, HCC2157, NCI-H716, TE-1	NCI-H1993, NCI-H1563, SK-N-FI, MEL-HO, SF295, SJRH30, OAW-28, GCIY, NCI-H2029, D-336MG, KURAMOCHI, LAN-6, SK-MEL-5, IST-MES1, MFE-280, H-EMC-SS, A172, AGS, FTC-133, RERF-LC-MS, COLO-679, BT-549
AKT-Inhibitor-VIII	COR-L279, AN3-CA, HUO9, SW1710, MFE-296, NOS-1, SK-UT-1, ES7, NCI-H520, AX-786-0, NCI-H1755, YKG-1, DSH1, NCI-H2342, AX-23132-87, HCC70, NH-12, EFM-19, NCI-H1563, T47D, MDA-MB-361, HGC-27	NCI-H1666, SCLC-21H, NCI-SNU-5, MFM-223, NCI-H1155, JAR, NCI-H23, NCI-H2227, UACC-812, EC-GI-10, SCH, DMS-114, NCI-H716, COLO-800, MRK-NU-1, NCI-H2171, GOTO, RH-1, D-283MED, NCI-H1573, NB13, NCI-H2291
AMG-706	MHH-ES-1, IST-MES1, EW-16, SW1088, OAW-28, LB1047-RCC, HTC-C3, HUO9, KP-N-YS, SK-N-DZ, GOTO, NEC8, CHAGO-K-1, NB10, RT-112, TT, MZ2-MEL, A204, DU-145, NCI-H1703, CGTH-W-1	MS-1, LB771-HNC, NCI-H526, SW620, NCI-H1395, OMC-1, NCI-H2347, IMR-5, SW948, COLO-679, BT-20, D-423MG, NCI-H1993, COR-L88, CW-2, HCC1143, HCC1187, SW684, COR-L279, CALU-6, A498, HCC2218
AP-24534	NOS-1, MES-SA, RT-112, D-392MG, CCF-STTG1, CAKI-1, HCT-116, NCI-H2087, NCI-H1703, T98G, NY, NCI-H2342, CAL-85-1, NCI-H520, SF126, MPP-89, NCI-H716, MFE-296, KM12, HUO9, AN3-CA, A204, CGTH-W-1	UACC-812, NCI-H1155, NCI-SNU-5, SCLC-21H, U-87-MG, NCI-H2141, D-283MED, JAR, NCI-H2171, EC-GI-10, MSTO-211H, NCI-H1573, SCH, RH-1, NCI-H2029, NCI-H1666, TGBC11TKB, CAOV-4, COLO-320-HSR, LS-513, HCC2218
AS601245	SW1710, MFE-296, HCC1806, PA-1, CAL-85-1, MCF7, DMS-273, KYSE-140, TE-12, BB49-HNC, NCI-H1975, SW872, CAL-12T, KYSE-450, NCI-H1355, OCUB-M, SNG-M, MIA-PACA-2, NCI-H727, HUO-3N1, HMV-II, TE-11	SCH, NCI-H2291, JAR, NCI-H1666, UACC-812, CAOV-3, CW-2, COLO-792, SNU-C1, YAPC, NCI-H345, NCI-SNU-16, D-283MED, NCI-H2227, NB5, CAL-148, COLO-320-HSR, SIHA, NCI-H1993, HN, LC-1F, KU-19-19, SCLC-21H
ATRA	ME-180, HUO9, ES3, HSC-3, HUO-3N1, HCC1419, NCI-H2227, MDA-MB-157, NCI-H292, GP5D, SCC-15, CAL-33, KYSE-180, TGW, CHP-212, BPH-1, SK-N-DZ, NCI-H209, D-283MED, NB13, MC-IXC, NCI-H716	HCC1395, SW620, HT-29, IGROV-1, LB373-MEL-D, HCC1143, RCC10RGB, SJRH30, HCT-15, JEG-3, OC-314, HS-578-T, COLO-320-HSR, CAS-1, BT-549, NCI-H2141, RMG-I, OVCAR-5, NCI-H2291, LS-1034, NCI-H460
AUY922	A431, SW1783, KYSE-180, RT-112, EW-13, HSC-2, AX-639-V, SK-LMS-1, MES-SA, HMV-II, LCLC-103H, SK-HEP-1, MCF7, CAL-51, PSN1, CCF-STTG1, ES1, TE-8, SW1710, HT-144, HOS	CW-2, MSTO-211H, SCH, NCI-SNU-16, SNU-C1, NCI-H524, NCI-H2291, NCI-H82, LB771-HNC, NCI-H345, SW780, NCI-H1563, DV-90, HS-578-T, NCI-H2452, TGBC24TKB, CPC-N, SW948, SBC-1, HUO9, NCI-H1666
Axitinib	MFE-296, D-566MG, NB10, A2780, NCI-SNU-16, ES5, ES7, A427, AN3-CA, H4, MHH-ES-1, NB14, NEC8, CHP-212, MFM-223, HUTU-80, H-EMC-SS, NCI-H716, A204, CGTH-W-1, NCI-H1703	NCI-H2291, NCI-H2087, NO-10, LU-65, NCI-H1092, NCI-H1651, TE-10, CW-2, TE-15, T84, SHP-77, SW1417, SW684, ACN, NCI-H650, DSH1, MEL-HO, SW1783, COLO-679, CAL-85-1, KYSE-150
AZ628	HCC2998, IST-MEL1, NB69, ONS-76, K5, CP66-MEL, CGTH-W-1, MZ7-MEL, SW872, NOS-1, LS-411N, CALU-6, MMAC-SF, RKO, UACC-257, PSN1, DU-4475, HT-144, A101D, LB2518-MEL, ACN	NCI-H345, NCI-H1666, HCC2218, NCI-H446, CAL-148, MFM-223, UACC-812, NCI-H226, SNU-C1, NB13, NCI-H1522, SCH, JAR, OMC-1, NCI-H64, EC-GI-10, NCI-H526, SW684, COLO-320-HSR, LU-134-A, NCI-H2227, TGBC1TKB, RH-1
AZD-0530	TE-10, EW-16, HOP-62, TE-1, TE-11, NB69, KGN, RXF393, C2BBE1, KS-1, TK10, A704, TE-8, BB30-HNC, NCI-H1436, LB1047-RCC, EW-24, NOS-1, D-336MG, LB996-RCC, TE-12, TE-15	NCI-SNU-1, NCI-H23, ES5, MS-1, NBSUSSR, NCI-H1666, NCI-H1155, NH-12, LNCAP-CLONE-FGC, MHH-NB-11, ES7, NCI-H524, RH-1, IMR-5, NCI-H345, NCI-H2081, NCI-H1770, NCI-SNU-16, NCI-H2107, MDA-MB-134-VI, MFM-223, DU-4475
AZD-2281	HGC-27, EW-16, A101D, HT-1080, SW982, ES7, NCI-H1048, GCT, EW-11, H4, LU-139, EW-22, MC-IXC, NCI-H716, ES5, NBSUSSR, D-566MG, ES1, NTERA-S-CL-D1, NCI-H209, MHH-ES-1, COLO-800	SW626, LK-2, ZR-75-30, CCF-STTG1, LU-65, C3A, NB7, HT55, SIMA, SK-OV-3, OMC-1, SNU-449, OC-314, KYSE-140, EPLC-272H, NCI-H1975, KURAMOCHI, MDA-MB-453, D-502MG, MDA-MB-175-VII, CAL-39
AZD6244	PSN1, NCI-H747, COLO-679, CAL-39, ASPC-1, UACC-257, H-EMC-SS, RVH-421, C2BBE1, HCC2998, WM-115, RKO, ONS-76, HTC-C3, BPH-1, MEL-HO, BHT-101, LB2518-MEL, HT-144, COLO-205, IPC-298, M14	NB7, MES-SA, HT55, NCI-H1975, CCF-STTG1, SNU-423, KYSE-450, MFM-223, DMS-114, LB831-BLC, A253, HCC38, MDA-MB-453, LU-134-A, ZR-75-30, OMC-1, NCI-H2141, HCT-15, PC-14, SCH, MEL-JUSO, NB12, EW-11
AZD6482	SK-OV-3, CAMA-1, HGC-27, DETROIT562, A427, EW-7, SCC-9, NCI-H2342, ES7, SK-MES-1, OVCAR-3, OS-RC-2, BT-20, T47D, SW1710, J82, SW1783, MDA-MB-415, VMRC-RCZ, KURAMOCHI, SW982, RXF393	NCI-H1573, NCI-H1155, NCI-SNU-16, TGBC11TKB, SHP-77, RH-1, NCI-H82, SCH, JAR, MFM-223, CW-2, NCI-H23, LU-139, NCI-H2171, SK-N-FI, CAOV-4, EC-GI-10, CPC-N, MSTO-211H, HN, NCI-H2029, D-283MED, EW-24
AZD7762	HSC-4, G-361, ES3, NCI-SNU-5, SNG-M, KYSE-140, SK-MEL-2, COLO-679, SK-LU-1, NB14, KM12, HCC1806, SNU-387, ONS-76, LB2241-RCC, LB1047-RCC, NEC8, GOTO, SJRH30, A204, NCI-H1703, CGTH-W-1	LU-65, T47D, T84, LB373-MEL-D, NCI-H1092, NCI-H1770, NO-10, NCI-H1993, MMAC-SF, HCC1419, HCC2218, SW684, MZ7-MEL, SNU-C1, U251, CW-2, DMS-53, SHP-77, SW1116, IST-MES1, NCI-H1666, DU-145
AZD8055	EW-18, HCC2157, EVSA-T, BEN, NB14, LOVO, CAL-51, A204, DOK, MZ2-MEL, HUTU-80, D-283MED, A549, NCI-SNU-5, EGI-1, NB69, MFE-296, ES5, NBSUSSR, AN3-CA, NCI-H209, LU-139	LU-65, IMR-5, NCI-H1304, T84, SHP-77, SW948, KP-N-YN, T-24, SW1116, A673, COLO-668, NCI-H1993, COLO-792, NO-11, COLO-680N, NB12, SW1417, SW1463, NCI-SNU-1, MHH-NB-11, ABC-1
BAY-61-3606	MCF7, COR-L105, ES7, IST-SL2, DOTC2-4510, LB831-BLC, PA-1, NBSUSSR, AX-769-P, MES-SA, PSN1, NCI-H1975, GCT, SW982, LB1047-RCC, RPMI-2650, NCI-H358, HMV-II, LCLC-97TM1, TE-12, CAL-12T, NOS-1	MSTO-211H, JAR, EC-GI-10, MDA-MB-134-VI, SCH, MFM-223, CW-2, UACC-812, COLO-792, PLC-PRF-5, S-117, NCI-H2291, MDA-MB-453, MDA-MB-157, MDA-MB-468, LC-1F, D-542MG, CP66-MEL, SNU-C1, DJM-1, SW1088
Bexarotene	CHP-212, NCI-H1792, NCI-H1355, MC-IXC, SK-LMS-1, IA-LM, MFH-INO, TYK-NU, NOS-1, A427, LOVO, SF295, KYSE-180, PSN1, CAL-12T, LB771-HNC, OCUB-M, MG-63, EW-13, EKVX, DK-MG	NCI-SNU-16, NCI-H446, NCI-H510A, NCI-SNU-1, NCI-H2141, PFSK-1, DMS-79, NCI-H1770, NCI-H1666, LS-513, NB7, MSTO-211H, MES-SA, MFM-223, NCI-H526, NCI-SNU-5, LU-139, SHP-77, CW-2, RPMI-7951, IMR-5, CAOV-3, UACC-812
BI-2536	HCE-4, HUTU-80, TE-1, HOP-62, KALS-1, KURAMOCHI, TE-9, NOS-1, RKO, OCUB-M, LXF-289, IA-LM, SNU-C2B, ES8, LS-411N, GI-1, KM12, EW-16, TE-8, ACN, PSN1	NCI-H716, EW-18, EW-12, D-283MED, EW-11, CW-2, AM-38, NCI-H1666, LNCAP-CLONE-FGC, COLO-800, NCI-H1838, COLO-824, NH-12, NB10, U-87-MG, MSTO-211H, ES5, ES7, NB7, ES3, C2BBE1, MFM-223
BIBW2992	BB30-HNC, NCI-H1666, CA9-22, KYSE-140, FADU, CAL-33, NCI-H292, CAL-27, EC-GI-10, OE19, BPH-1, PC-14, EFO-27, HCC2218, NCI-H2170, MDA-MB-175-VII, DSH1, NCI-N87, DOK, CHL-1, HSC-4	HCC1395, SK-N-AS, LU-65, TYK-NU, NCI-H446, NB6, SNU-423, MRK-NU-1, NB7, RH-1, NB1, NB14, ESS-1, HT-1080, H4, COLO-668, LB373-MEL-D, YH-13, D-247MG, NCI-H2347, ES6
Bicalutamide	RO82-W-1, NB6, KU-19-19, SK-CO-1, RVH-421, NCI-H2087, KALS-1, BB49-HNC, SW780, G-361, BFTC-905, NCI-H2228, SAS, CAMA-1, LB1047-RCC, NOS-1, PC-3, SK-MEL-3, MKN45, SCC-25, CCF-STTG1, HT-3	NCI-H446, U-87-MG, MDA-MB-134-VI, COLO-800, NCI-H1436, D-283MED, NEC8, NCI-SNU-5, SF539, NCI-H1838, LAN-6, SK-N-FI, AM-38, NCI-H2141, RPMI-7951, MHH-NB-11, COLO-824, NCI-H2170, NCI-H2196, MS-1, NCI-H716, NCI-H2081
BIRB-0796	KYSE-270, HOP-92, NCI-H358, NCI-H2228, SIMA, SF126, CGTH-W-1, AN3-CA, MIA-PACA-2, BEN, PFSK-1, CAPAN-1, BFTC-905, SK-MG-1, T-24, KP-N-YN, SK-N-AS, IST-MES1, GOTO, SK-LMS-1, NCI-H1703, DU-145, MZ2-MEL	D-566MG, COLO-320-HSR, NCI-H524, DMS-79, D-263MG, NCI-H526, TE-5, NB5, CALU-6, HT-1376, SBC-5, HUH-7, MRK-NU-1, BT-20, IMR-5, COLO-678, GAK, HCC2157, HCC2218, LB2518-MEL, SNU-C1, IGR-1
Bleomycin	EW-16, GT3TKB, HCC2998, SK-UT-1, LU-99A, HOP-62, KGN, KYSE-150, MFH-INO, MKN28, OVCAR-8, CAL-39, HCC1937, CAL-85-1, IST-SL2, NTERA-S-CL-D1, HUTU-80, RMG-I, A427, CAL-51, COLO-668	NCI-SNU-16, MFM-223, SW780, SIHA, YAPC, SW684, LU-139, NCI-H1436, NCI-H1522, UMC-11, NCI-H2452, GMS-10, SK-N-FI, SK-N-AS, SK-MEL-28, NCI-H716, NCI-H2171, NCI-H2291, KINGS-1, HT55, A498, D-502MG, CP66-MEL
BMS-509744	NCI-H1355, LB831-BLC, IA-LM, A101D, SNU-C2B, NCI-H1975, LS-411N, GI-ME-N, NCI-H747, MFH-INO, HT-144, EW-1, SW982, KM12, NBSUSSR, PSN1, TE-12, ETK-1, ES6, EW-16, NOS-1, KS-1	HCC2218, SK-MEL-2, NCI-H446, CW-2, NCI-H345, EC-GI-10, NCI-H64, EW-12, DMS-79, COLO-800, NCI-H1155, NB10, COLO-824, NCI-H1666, KP-N-YS, ECC4, SF539, MFM-223, EW-24, A498, D-502MG, EW-18
BMS-536924	HUTU-80, SJSA-1, ES6, GCIY, PSN1, NCI-H1975, MFH-INO, NB69, TGBC24TKB, NBSUSSR, NTERA-S-CL-D1, LB771-HNC, EW-16, TE-12, EW-1, LAN-6, TE-11, KS-1, ETK-1, NOS-1, KM12	NCI-H446, EC-GI-10, EW-12, COLO-800, NCI-H64, SCLC-21H, COLO-824, CW-2, NB14, NCI-H209, KP-N-YS, NCI-H1395, MFM-223, SK-MEL-2, EW-11, NB6, LU-139, U-87-MG, COLO-684, HCC2218, NCI-H1304, MDA-MB-134-VI
BMS-708163	NMC-G1, NCI-H292, MMAC-SF, D-502MG, EW-11, SK-UT-1, BB49-HNC, KINGS-1, MDA-MB-157, RPMI-2650, CAS-1, LCLC-97TM1, SK-CO-1, TE-6, COLO-668, CAPAN-1, CALU-6, MES-SA, NCI-H23, IGR-1, NCI-H810, AX-786-0	RH-1, OS-RC-2, LU-65, A498, TE-9, KYSE-140, D-336MG, AX-5637, NCI-H1650, GP5D, AN3-CA, COR-L88, A427, IMR-5, NCI-H747, IST-MES1, MFM-223, BEN, SBC-1, LU-134-A
BMS-754807	BFTC-905, LS-1034, LCLC-97TM1, NBSUSSR, HT-144, TE-8, SNU-387, T84, NOS-1, NCI-H727, LB771-HNC, EW-16, ES1, KS-1, NCI-H1355, HT-29, SAOS-2, PANC-08-13, ES5, TE-11, EW-1, COLO-205	MSTO-211H, SCH, HUO9, JAR, UACC-812, NCI-SNU-16, MFM-223, EW-24, NCI-H82, CW-2, SKG-IIIA, PLC-PRF-5, HCC1419, NCI-H1693, D-502MG, NCI-SNU-1, EVSA-T, NCI-H1838, NCI-H524, TYK-NU, SW780
Bortezomib	ACN, D-247MG, HCC2998, MZ2-MEL, ES8, KS-1, BB30-HNC, ONS-76, D-542MG, BB65-RCC, OVCAR-4, LXF-289, KNS-42, AX-8-MG-BA, NTERA-S-CL-D1, A101D, MMAC-SF, NO-10, A253, NCI-H1975, TE-9, SK-UT-1, ES6	NCI-H1838, CW-2, IMR-5, NCI-H1666, COLO-824, TC-YIK, MS-1, DMS-153, SCC-15, MSTO-211H, COLO-668, NCI-H226, SNU-C1, NCI-H1522, LNCAP-CLONE-FGC, NCI-H2171, SK-MEL-2, EW-22, NCI-H1299, COR-L279, NCI-H1155
Bosutinib	IPC-298, SW13, SK-LMS-1, KYSE-410, BPH-1, NCI-H460, CHL-1, HT-1080, ACHN, IGROV-1, LB2241-RCC, DOK, CA-SKI, BHT-101, NCI-H292, C-33-A, NCI-H209, BB30-HNC, A375, CAL-33, HSC-4	RH-18, NCI-H1092, DK-MG, CCF-STTG1, NCI-H441, LAN-6, HCC70, NCI-H345, DMS-114, COLO-679, T84, LB373-MEL-D, HCC38, NCI-H446, NO-10, CALU-3, SW684, NCI-H2347, NCI-H596, GAK, CAS-1, NCI-H1770
Bryostatin-1	NCI-H2030, NCI-H727, LK-2, HT55, D-502MG, A253, MC-IXC, G-361, SBC-5, HUH-7, M14, TT, MDA-MB-468, RERF-LC-MS, D-542MG, BPH-1, S-117, CAL-85-1, YKG-1, HMV-II, M059J	NCI-H64, NCI-H1522, U-87-MG, NCI-H524, PFSK-1, SNU-475, LAN-6, NCI-H1838, CAOV-3, COLO-800, KP-N-YN, NCI-H510A, NCI-SNU-16, NCI-SNU-5, CW-2, TE-6, SK-NEP-1, MHH-NB-11, NCI-H1155, LC-1F, NCI-H1092, SBC-1
BX-795	D-566MG, LB1047-RCC, PA-1, NB14, HOP-92, CAL-51, ES5, NB69, A204, ES8, H4, BFTC-905, NTERA-S-CL-D1, A375, D-283MED, VA-ES-BJ, SW982, LXF-289, ES7, YH-13, CHP-212, HUTU-80, CGTH-W-1	LU-65, LB373-MEL-D, NCI-H1993, SW1417, LAN-6, C3A, NCI-H345, T84, MDA-MB-415, DU-145, HCC2218, HT-1197, NCI-H520, SHP-77, MZ7-MEL, SK-N-FI, ZR-75-30, ACHN, NCI-SNU-1, NCI-H1666, LB2518-MEL, SAS
Camptothecin	ME-180, MC-IXC, DAOY, NBSUSSR, ES1, COLO-800, SW982, HT-1080, ES8, NTERA-S-CL-D1, HT-3, HSC-4, CAL-62, BFTC-905, D-566MG, MHH-ES-1, EW-16, NCI-H526, NCI-H209, ES7, HUTU-80	LU-65, NCI-H1993, D-542MG, SNU-C1, T84, HCC1419, HCC1954, NCI-H596, ZR-75-30, UMC-11, HCC2218, DU-145, MZ7-MEL, HT-1376, HT-1197, SHP-77, LS-123, MRK-NU-1, COLO-824, NCI-H1770, NCI-H727, NCI-H2291, LB373-MEL-D
CCT007093	MC-IXC, D-247MG, GCIY, LN-405, OCUB-M, COR-L105, CAL-33, SK-MEL-3, T47D, NCI-H716, HCC1187, NCI-H1755, NCI-H1437, TE-6, FADU, LB996-RCC, CHAGO-K-1, BCPAP, AX-786-0, HSC-4, CALU-6, MCF7, NB12	OE33, CAL-72, SW948, EW-16, KYSE-140, RKO, PANC-03-27, CPC-N, C32, NCI-H345, HSC-3, LXF-289, KYSE-180, RPMI-7951, RPMI-2650, LS-513, CAL-120, NCI-H1975, LNCAP-CLONE-FGC, HUP-T3, HUH-7, LB373-MEL-D, KURAMOCHI
CCT018159	KU-19-19, MIA-PACA-2, A2058, U031, EFO-27, CA9-22, U-118-MG, A549, NCI-H460, SW954, EC-GI-10, HUO9, NCI-H1975, A2780, CAL-51, NCI-H2030, BB30-HNC, KYSE-150, HT-1080, A375, MDA-MB-231, FADU	HCE-4, SW948, MSTO-211H, SW1463, LB373-MEL-D, HT-29, BXPC-3, EW-7, NCI-H2029, LU-65, NCI-H82, LB996-RCC, SNU-C1, KP-N-YN, NCI-H1563, SBC-1, ABC-1, A431, LAN-6, NCI-SNU-1, MFE-280, BEN, NCI-SNU-16
CEP-701	M14, HCT-15, NBSUSSR, HSC-3, SK-MES-1, SW982, HT-1080, KM12, NCI-H209, LOVO, SK-HEP-1, SK-LMS-1, LOXIMVI, A427, BB65-RCC, ES5, H4, CHL-1, MC-IXC, IPC-298, NB14, AGS	LU-65, MZ7-MEL, CW-2, LS-1034, NCI-H1993, NCI-H1793, NCI-H1693, U031, D-542MG, SW837, PANC-08-13, COLO-668, HCC1419, NCI-H2228, T84, HCC2218, CAOV-4, U251, CHAGO-K-1, SW1463, RD
CGP-60474	LB996-RCC, LB831-BLC, NMC-G1, LB1047-RCC, NO-11, SW872, SW982, IST-SL2, NCI-H1355, TE-8, TGBC1TKB, HT-144, A101D, HUTU-80, NOS-1, K5, PSN1, NO-10, KS-1, ETK-1, KGN, ES6	EW-12, MFM-223, SIMA, D-283MED, LB2241-RCC, EW-18, NB69, SW684, SBC-1, NCI-H1666, CPC-N, LB647-SCLC, NB5, ECC4, NH-12, LNCAP-CLONE-FGC, EKVX, EW-11, HCC1187, ES1, OVCAR-4, TGBC24TKB
CGP-082996	KGN, OCUB-M, SW962, LS-123, D-336MG, LB1047-RCC, KURAMOCHI, NB1, OVCAR-4, HT-144, TE-15, NCI-H1770, TE-12, RKO, BB30-HNC, IST-SL2, TE-10, KS-1, NOS-1, MRK-NU-1, GI-1, ETK-1	NCI-H64, NCI-H1666, EC-GI-10, NH-12, NB5, NB10, LS-513, H-EMC-SS, NCI-H716, NCI-H23, LU-65, LU-134-A, NB69, NCI-H524, NCI-H345, ECC4, EW-18, KP-N-YS, RH-1, SBC-1, NCI-H446
CHIR-99021	OE19, TE-15, A172, HOP-62, A704, SCC-9, RPMI-7951, SK-LMS-1, SNU-423, MIA-PACA-2, KYSE-180, BCPAP, TYK-NU, D-247MG, S-117, D-336MG, LOXIMVI, AX-769-P, A498, GCT, SW982	NCI-H1155, NCI-H1666, NCI-H1573, U-87-MG, NCI-SNU-1, NCI-SNU-16, NCI-H226, CAL-148, UACC-812, EW-11, NCI-H650, EVSA-T, NCI-H2291, HSC-4, NCI-H2227, NB5, NCI-H2081, NCI-H510A, NCI-H1436, NBSUSSR, NCI-H2171, DU-4475
CI-1040	WM-115, HTC-C3, NCI-H1666, K5, IPC-298, LOXIMVI, SK-MEL-24, COLO-679, DOK, SK-MEL-28, BHT-101, MEL-HO, C32, HSC-4, CP66-MEL, M14, MMAC-SF, DU-4475, A375, NCI-H716, CHP-212	SBC-1, LK-2, HUO-3N1, NCI-H1993, SJRH30, NCI-H526, CPC-N, NCI-H446, EW-18, D-542MG, MFM-223, NCI-H520, NCI-H1770, UACC-62, HCC1187, RCC10RGB, COLO-824, EW-13, DMS-79, DMS-53, COLO-320-HSR, EFM-19
Cisplatin	MHH-ES-1, CGTH-W-1, ME-180, A673, NUGC-3, VM-CUB-1, EW-22, GI-1, ES7, PA-1, MC-IXC, PSN1, SF268, HSC-4, MZ2-MEL, DAOY, MIA-PACA-2, NBSUSSR, A375, ES3, NTERA-S-CL-D1, NCI-H209	NCI-H1993, NCI-H1092, SNU-C1, YAPC, RMG-I, NCI-H2029, RCC10RGB, UMC-11, NCI-H1770, KP-N-YS, CAR-1, MRK-NU-1, MS-1, SBC-1, NCI-H727, SK-MEL-3, COR-L88, DMS-53, CAL-12T, OCUB-M, SHP-77
CMK	SW962, HT-144, IA-LM, CPC-N, PSN1, C2BBE1, GI-1, MRK-NU-1, GI-ME-N, KP-N-RT-BM-1, EVSA-T, HCC1599, TE-8, TK10, BB30-HNC, TE-15, SK-LMS-1, NBSUSSR, SW982, NB17, KS-1, NB13, LB2241-RCC	LS-513, NCI-H446, NCI-H209, SCLC-21H, NCI-H716, COLO-668, LNCAP-CLONE-FGC, EW-24, NB10, NCI-H2196, EW-12, NB69, SBC-1, COLO-800, RH-1, DMS-114, EW-11, ECC4, AM-38, CAL-148, NCI-H2081
Cyclopamine	HCC1599, D-247MG, MRK-NU-1, D-542MG, OVCAR-4, IST-MES1, GI-1, DJM-1, LOXIMVI, SK-NEP-1, D-502MG, MS-1, NTERA-S-CL-D1, NO-11, D-392MG, IST-SL2, BB30-HNC, NOS-1, EVSA-T, CPC-N, AX-8-MG-BA, NO-10, OS-RC-2	SCC-15, UACC-812, NB5, LU-134-A, NCI-H1155, NCI-H716, MFM-223, D-283MED, DU-4475, SK-N-FI, NCI-H64, MDA-MB-134-VI, EC-GI-10, KP-N-YN, NCI-H1092, NCI-SNU-5, SCLC-21H, NCI-H23, LAN-6, SCH
Cytarabine	GP5D, MEL-JUSO, NB69, T-24, A375, VA-ES-BJ, MZ2-MEL, C32, HOP-62, LB2241-RCC, CGTH-W-1, NCI-H1703, SJRH30, MHH-ES-1, K5, BHT-101, MC-IXC, A427, MFH-INO, ES1, CHP-212, SW982	LU-65, IMR-5, NCI-H1092, NCI-H716, SNU-C1, BT-20, HCC2218, EKVX, SBC-1, COR-L279, MRK-NU-1, OCUB-M, DMS-79, KP-N-YS, NCI-H1770, CALU-6, NCI-H1993, EW-13, TE-1, KYSE-150, SHP-77, NCI-H524
Dasatinib	NCI-H1975, VA-ES-BJ, CGTH-W-1, KURAMOCHI, ES6, BECKER, ETK-1, KS-1, RXF393, OS-RC-2, KGN, TE-12, HOP-62, TE-8, A704, LB1047-RCC, TK10, SW982, LB996-RCC, D-336MG, NOS-1, TE-15	NCI-H2196, NCI-H510A, SCC-15, NCI-H1522, SK-N-DZ, NB14, NCI-H1155, ES7, EW-18, LNCAP-CLONE-FGC, LU-65, SCH, DMS-79, ES5, SIMA, SNU-C1, HCC2218, COR-L88, SHP-77, EW-12, CW-2, NH-12, ECC4
DMOG	NCI-H1975, SK-LU-1, CALU-3, KGN, HUH-7, HLE, J82, NTERA-S-CL-D1, LB1047-RCC, NCI-H2228, EW-13, BEN, SW982, CFPAC-1, CAL-12T, COR-L105, KYSE-410, CAL-39, DMS-273, KS-1, LB996-RCC	JAR, CAOV-4, MHH-NB-11, SW1417, U-2-OS, TYK-NU, GCT, OCUB-M, COLO-741, MDA-MB-453, MSTO-211H, SK-MEL-24, AX-23132-87, CW-2, SK-N-FI, C32, NCI-H1395, NCI-H1618, DOK, MFM-223, TGBC24TKB, AX-769-P
Docetaxel	GAMG, CA-SKI, CA9-22, CAL-33, RH-1, COLO-800, ES7, TE-8, VA-ES-BJ, SF539, A498, HO-1-N-1, BFTC-905, KOSC-2, HSC-4, D-566MG, CAL-62, NCI-H292, AX-5637, TE-11, HSC-3	LU-65, COLO-320-HSR, NCI-H1993, NCI-H1304, NCI-H716, SNU-C1, SNU-449, RCC10RGB, NCI-H1092, H-EMC-SS, NCI-H345, DMS-79, DMS-53, EW-24, HCT-15, MZ7-MEL, COR-L105, NCI-H1838, NCI-H630, CAOV-4, LS-513, MRK-NU-1, IMR-5
Doxorubicin	LCLC-97TM1, NCI-H1651, A427, MCF7, PSN1, ESS-1, MKN1, EW-13, A375, AX-786-0, DAOY, TE-8, KYSE-270, RH-1, KGN, SW982, MFH-INO, HT-144, KS-1, HUTU-80, EW-16, NTERA-S-CL-D1	MFM-223, MSTO-211H, CW-2, SCH, NCI-H1573, HUO9, NCI-H1436, NCI-H716, SW780, SW948, NCI-H1395, WM-115, DK-MG, NCI-H524, SK-MEL-28, SW684, C32, SNU-C1, NCI-SNU-16, RCC10RGB, SIHA, NCI-H2291
EHT-1864	IST-MES1, NCI-SNU-1, GT3TKB, NCI-H661, SK-MEL-3, C3A, ES1, NB12, U-118-MG, NB7, HUTU-80, NCI-H1395, MHH-ES-1, ES7, MDA-MB-453, SW13, A2780, DSH1, CALU-6, CAS-1, OCUB-M, COLO-792	SW900, KYSE-180, CP66-MEL, EW-13, CAL-72, NCI-H2227, M059J, LB373-MEL-D, RT-112, PSN1, NCI-H524, MFE-280, HTC-C3, KYSE-270, TE-10, MEL-HO, CA-SKI, HUP-T3, NCI-H446, NCI-H1092, SNU-423, NB6, LU-134-A
Elesclomol	PFSK-1, HOS, GAMG, MHH-ES-1, KP-4, SF126, A375, OVCAR-5, EW-16, T-24, BCPAP, ES8, NB69, NCI-H292, ABC-1, ES1, CAL-51, MDA-MB-468, AGS, NOS-1, HUTU-80	LS-1034, NCI-H1993, NCI-H441, SNU-C1, COR-L88, SW948, HCC1954, OE33, DOTC2-4510, DMS-53, MRK-NU-1, COLO-205, CFPAC-1, SBC-1, ACHN, NCI-H2029, TGBC11TKB, IMR-5, NCI-SNU-16, MZ7-MEL, C3A
Embelin	SAOS-2, NH-12, LOVO, COLO-205, GI-1, S-117, GT3TKB, A375, AX-8-MG-BA, KGN, D-542MG, CHP-212, C32, LU-135, HUTU-80, A2058, PA-1, IA-LM, RKO, SF295, UACC-62, NTERA-S-CL-D1	NCI-H446, NCI-SNU-16, CW-2, NCI-H2227, NCI-H1618, NCI-H1838, LU-139, HUO9, MDA-MB-453, NCI-H510A, DK-MG, LU-134-A, U-2-OS, DMS-79, DSH1, COLO-678, HUO-3N1, PANC-08-13, JAR, SNU-475, NCI-H345
Epothilone-B	ES1, AX-639-V, HOS, BB30-HNC, BHY, PA-1, PSN1, MG-63, VMRC-RCZ, PANC-03-27, TE-8, AX-786-0, MCF7, HLE, LU-135, KYSE-510, RKO, A375, BFTC-905, DAOY, SW1710, A431	CW-2, MSTO-211H, SW780, NCI-H716, SW684, NCI-H2227, TT, S-117, NCI-H345, SCH, U-2-OS, NCI-H2029, C32, D-542MG, NCI-H2291, MFM-223, KU-19-19, SAOS-2, HUO9, COLO-678, JAR, NCI-H1838
Erlotinib	TE-5, EW-16, NOS-1, TE-15, LB1047-RCC, GCIY, LB2241-RCC, KS-1, OS-RC-2, A253, TE-6, TE-1, TE-9, EKVX, TK10, LC-1F, EW-24, LB996-RCC, BB30-HNC, ECC12, TE-12	DMS-114, COLO-800, U-87-MG, EW-12, EW-18, SK-MEL-2, SIMA, NCI-H2081, NCI-H1770, GOTO, LU-134-A, LNCAP-CLONE-FGC, ES5, KP-N-YS, RH-1, NB7, NCI-H716, LOXIMVI, DU-4475, NCI-H82, NCI-H64, NH-12
Etoposide	PA-1, SW982, EW-7, MRK-NU-1, MC-IXC, HT-1080, A427, HGC-27, DU-4475, EW-13, ACN, BB30-HNC, CGTH-W-1, TE-9, AX-8-MG-BA, OCUB-M, SK-UT-1, NTERA-S-CL-D1, EW-16, HT-144, A253, RH-1	NCI-SNU-16, SCH, DMS-114, NCI-H1838, NCI-H1395, MSTO-211H, SCLC-21H, NCI-H2291, HS-578-T, NCI-H1573, D-263MG, D-502MG, LS-513, S-117, SW1417, C32, HCC1419, NCI-H727, MFM-223, LAN-6, NCI-H2452
FH535	CAL-12T, DSH1, RVH-421, LK-2, CAMA-1, G-401, CALU-6, KYSE-70, OCUB-M, DMS-273, HT-1080, D-502MG, MIA-PACA-2, MFH-INO, HCC1395, SK-MEL-28, D-542MG, CP66-MEL, UACC-62, A427, S-117, C32	CW-2, NCI-H1155, SNU-C1, LU-134-A, WM-115, A498, DMS-79, KOSC-2, NCI-H2452, NCI-H2171, LB647-SCLC, EW-24, SNU-475, NCI-H1838, MES-SA, MFM-223, NCI-H1395, NCI-H2081, SAS, YAPC, NCI-SNU-16, NCI-H1522
FTI-277	MKN28, KS-1, A2780, HT-29, RCC10RGB, FTC-133, HMV-II, TCCSUP, SW1783, SJSA-1, CA9-22, HCT-15, NCI-H1437, NCI-H1355, CAPAN-2, HOP-62, SW1710, CGTH-W-1, IA-LM, ONS-76, MEL-JUSO	NCI-H2141, NCI-SNU-16, HN, NCI-H1666, RH-1, NCI-H1155, SCH, NCI-H1838, SK-N-FI, NCI-H1573, NCI-H82, T84, SCLC-21H, CPC-N, NCI-H209, COR-L88, CAL-54, MDA-MB-134-VI, DMS-53, SF539, A673, IMR-5, NCI-H716
GDC-0449	MIA-PACA-2, EW-18, ME-180, GCT, D-566MG, SF295, EW-11, LB2241-RCC, TE-12, C2BBE1, LU-135, DU-145, DMS-273, CAL-27, HOS, A101D, D-423MG, MC-IXC, A375, KYSE-150, BHT-101, DOK, NCI-H716	LB373-MEL-D, NCI-H2291, SK-OV-3, NCI-H1563, NCI-H1755, CCF-STTG1, HT-29, NB1, OVCAR-5, KYSE-450, NB7, KURAMOCHI, NCI-H226, JEG-3, NCI-H838, SNU-387, EW-22, NCI-H345, MEL-JUSO, NB6, EPLC-272H, U-87-MG
GDC0941	SK-MG-1, MDA-MB-175-VII, ES7, AN3-CA, BPH-1, YH-13, LB2241-RCC, HCC70, COLO-205, EVSA-T, NB69, COLO-684, HGC-27, NOS-1, HUO9, SK-NEP-1, HCC2157, CAL-33, DOK, EW-18, NBSUSSR, ES5	IMR-5, LU-65, NCI-H1993, T84, C3A, SHP-77, NO-10, SK-HEP-1, HCC1806, A673, JAR, NCI-H810, IST-SL1, DMS-53, ABC-1, KNS-42, SW1116, SW620, SW948, OS-RC-2, NCI-H226
Gefitinib	MDA-MB-175-VII, KYSE-450, SK-MEL-24, PC-14, ACHN, TI-73, CAL-54, KYSE-140, NCI-H1666, TE-15, BB30-HNC, DU-145, FADU, CHL-1, LB2241-RCC, CAL-33, HSC-2, NCI-H292, CAL-27, HSC-4, DOK, NCI-H716	HCC1395, A704, CCF-STTG1, TGW, SW620, CP66-MEL, LB373-MEL-D, CGTH-W-1, RPMI-2650, MRK-NU-1, NB6, SF268, SJRH30, NCI-H2141, LU-65, BT-549, IST-MEL1, NCI-H460, MES-SA, A427, LK-2
Gemcitabine	SW1783, CHL-1, LB2241-RCC, SK-UT-1, ESS-1, RKO, ES1, EW-16, AX-786-0, HUTU-80, PSN1, NCI-SNU-1, EW-13, KGN, A375, RH-1, SBC-5, BFTC-905, EW-7, KYSE-510, ACHN	MFM-223, NCI-H1838, SCH, NCI-H1395, MDA-MB-134-VI, NCI-SNU-16, HCC1187, NCI-H1436, SW780, D-502MG, CAL-72, COLO-824, U-2-OS, NCI-H345, NB7, NCI-H2291, NCI-H716, CP66-MEL, SIHA, WM-115
GNF-2	NB1, TE-1, RCC10RGB, TE-10, ES3, TE-6, IST-MEL1, LB647-SCLC, GI-1, DMS-153, NO-10, BB49-HNC, OVCAR-4, TGBC1TKB, A498, NCI-H747, D-336MG, LS-411N, ES6, LB2241-RCC, SBC-1, NOS-1	NB14, EW-18, LNCAP-CLONE-FGC, JAR, NB5, CW-2, ES5, LU-65, AM-38, NCI-H1770, NCI-H1666, EW-12, NCI-H2171, NCI-H716, MSTO-211H, SCC-15, RH-1, DMS-114, NCI-H226, SF539
GSK269962A	NCI-H1975, SJSA-1, NCI-H2171, SW872, CAS-1, ES8, NO-10, MFH-INO, D-336MG, D-247MG, NB6, MRK-NU-1, KGN, RXF393, ES6, NB10, D-263MG, MHH-NB-11, GI-ME-N, BB49-HNC, GI-1, KS-1	ES5, JAR, NCI-H1666, NB5, NCI-H1838, EW-24, NCI-H64, NCI-H345, NH-12, LS-513, HCC2157, NCI-H1299, NCI-H2141, LS-1034, ES7, COLO-684, NCI-H226, LNCAP-CLONE-FGC, OMC-1, LU-65, MS-1
GSK-650394	KYSE-510, CGTH-W-1, KYSE-180, TE-12, MFH-INO, HOS, NCI-H650, SW620, A427, A431, MCF7, SNG-M, RKO, HLE, LXF-289, LCLC-97TM1, HGC-27, HUTU-80, RT-112, KM12, BFTC-905, DAOY	NCI-H1155, NCI-H1522, SK-N-FI, UACC-812, NCI-H2291, HUO9, NCI-SNU-16, MFM-223, MSTO-211H, CW-2, NCI-H1666, NCI-SNU-5, EW-11, NCI-H2227, SCH, NCI-H1975, RVH-421, NCI-H345, PLC-PRF-5, C32, NCI-H23
GSK-1904529A	NCI-H1299, DAOY, NO-11, KYSE-510, NCI-H1437, NO-10, S-117, D-502MG, NCI-H2342, COLO-792, ES3, CAL-12T, TE-12, ES7, G-401, HSC-3, CHP-212, SNU-449, LU-65, HGC-27, NUGC-3, LOXIMVI, SHP-77	U-87-MG, NCI-SNU-16, CAOV-3, D-283MED, NCI-H524, SCLC-21H, NCI-SNU-5, CW-2, EC-GI-10, UACC-812, NCI-H446, NCI-H1395, MFM-223, NCI-H1573, TGW, H-EMC-SS, EW-24, NCI-H1522, PFSK-1, NCI-H1155, NCI-H526, NCI-H23, NCI-H2171
GW-441756	MFH-INO, DU-145, FADU, TT, KM12, ES8, NB10, BHT-101, NCI-H23, C32, HSC-4, CAOV-4, MHH-ES-1, MZ2-MEL, NEC8, H-EMC-SS, T-24, COR-L105, NCI-H1703, SK-N-DZ, HCC1187	HCC1395, SW620, NCI-H460, RO82-W-1, NCI-H1092, U-87-MG, NB5, HSC-2, NCI-H2291, LS-1034, NCI-H345, SBC-5, YAPC, NCI-H526, TE-15, MS-1, SW1783, SW48, LCLC-97TM1, NCI-H446, IST-MEL1, FTC-133
GW843682X	NCI-H82, TE-1, HCE-4, EW-16, TE-10, GT3TKB, OCUB-M, NCI-H446, NCI-H1355, A101D, IA-LM, TE-15, TE-11, ES8, LS-411N, SNU-C2B, GI-1, ES6, TE-8, PSN1	ES5, NCI-H1666, EW-18, EW-11, D-283MED, AM-38, EW-12, LNCAP-CLONE-FGC, COLO-800, NB7, NCI-H716, CW-2, ES7, NCI-H1838, ES3, NH-12, NCI-SNU-1, COLO-824, U-87-MG, DMS-79, NB14, DSH1
Imatinib	CALU-6, EW-1, NTERA-S-CL-D1, ES1, LS-513, NB10, LB1047-RCC, MPP-89, DMS-79, SCLC-21H, LB2518-MEL, ES7, BB49-HNC, SCC-15, TGBC24TKB, LB2241-RCC, IMR-5, NCI-H1770, A498, NOS-1, NCI-H1436, CGTH-W-1	NH-12, NCI-SNU-1, NCI-H23, RH-1, LAN-6, NCI-H1304, DMS-114, MSTO-211H, NB69, NB1, NCI-H1299, NCI-H345, DU-4475, NCI-H1522, COR-L279, HCC2157, EW-24, JAR, NCI-H2107, NCI-H446, CW-2, COLO-320-HSR
IPA-3	LB647-SCLC, J82, KS-1, NB69, CAL-12T, NBSUSSR, RKO, BFTC-905, NH-12, NCI-H2009, HLE, HOS, NB13, EW-13, NB6, CAL-51, AX-786-0, DAOY, NB14, MCF7, SW1710	CW-2, NCI-H446, JAR, COR-L279, SK-N-FI, A673, T98G, HN, NCI-H2029, BT-20, K5, ME-180, SCC-9, NCI-SNU-16, ECC4, NCI-H1693, LB771-HNC, UACC-812, TGBC24TKB, MPP-89, OAW-28, TE-12
JNJ-26854165	NEC8, KYSE-270, ES8, SK-N-DZ, ES1, CAKI-1, SW900, PA-1, DSH1, IGR-1, NCI-H2052, MC-IXC, SW1088, MHH-ES-1, KOSC-2, K5, AX-769-P, AX-786-0, KGN, LNCAP-CLONE-FGC, H4, KU-19-19	NCI-H2227, NCI-H1770, LB373-MEL-D, SK-HEP-1, NCI-H446, SCC-15, MDA-MB-175-VII, CAL-62, NCI-H2141, SNU-C1, EW-13, IMR-5, NCI-H650, MFM-223, NCI-H345, SW1116, LU-134-A, S-117, CP66-MEL, T84, HCC2998, NB6, NCI-SNU-1
JNK-9L	HT-144, BFTC-905, ES8, LCLC-103H, GCIY, MC-IXC, BB30-HNC, SW982, RKO, AX-8-MG-BA, DMS-273, PA-1, HT-3, PANC-08-13, CGTH-W-1, ACN, LB771-HNC, TE-9, RXF393, CAL-27, SK-UT-1, NB7	NCI-H2291, A498, WM-115, SK-MEL-28, CAL-72, SNU-475, NCI-H23, EW-24, NCI-SNU-16, NCI-H1666, SK-N-FI, SBC-1, NCI-H82, CW-2, BB49-HNC, NCI-H510A, COLO-792, SCLC-21H, CAMA-1, SW1088, TE-1
JNK-Inhibitor-VIII	NCI-H661, BEN, GOTO, NB17, HTC-C3, KP-N-YS, KYSE-70, SK-LU-1, SK-OV-3, NCI-H1355, MZ2-MEL, SW1088, NCI-H1650, ACHN, AX-639-V, DU-145, KP-4, EW-1, HPAF-II, NCI-H1299, LB2241-RCC	COR-L88, CALU-6, NCI-N87, NCI-H510A, C3A, HCC1395, SAOS-2, COLO-320-HSR, NCI-H1092, CAR-1, CP66-MEL, OMC-1, EKVX, D-263MG, SBC-5, BOKU, NCI-H28, NCI-H2347, HGC-27, NCI-H446, COLO-679, A704
JW-7-52-1	LS-411N, SK-LMS-1, PSN1, NO-11, KS-1, KGN, NCI-H1975, KALS-1, EW-16, LB996-RCC, ES6, GCIY, VA-ES-BJ, HUTU-80, EVSA-T, EW-1, MRK-NU-1, TGBC1TKB, NOS-1, OCUB-M, ETK-1	EW-12, NB7, EW-18, MFM-223, NB14, AM-38, COLO-800, NH-12, A498, LB2241-RCC, NCI-H716, SCC-15, CW-2, ES3, D-502MG, NCI-H1666, EW-11, KP-N-YN, NCI-H1838, NCI-H226, EC-GI-10
KIN001-135	NCI-H1092, TE-1, COLO-668, NCI-H2171, MFH-INO, NCI-H1304, U-87-MG, CAS-1, HUTU-80, CPC-N, NO-11, NB13, SJSA-1, NB1, EW-11, GI-ME-N, LB647-SCLC, OVCAR-4, NCI-H2141, KS-1, NO-10, NB10	SIMA, ES3, NCI-H1666, NB5, ES5, NCI-H1299, NCI-H1770, SBC-1, SCC-15, RH-1, NCI-H82, GOTO, KP-N-YS, IMR-5, COR-L279, EW-13, MRK-NU-1, DU-4475, ES7, NB69, IST-SL2
KU-55933	NCI-H1793, HUH-7, CHP-212, VM-CUB-1, BB30-HNC, D-423MG, HS-578-T, CAL-12T, KP-N-YS, CAL-33, LXF-289, ES7, LB2241-RCC, GOTO, SK-LMS-1, NCI-H1838, EVSA-T, HCC2157, AX-639-V, LOVO, A549, DU-145	COLO-678, DBTRG-05MG, IMR-5, NCI-H345, LB373-MEL-D, CALU-6, EW-3, NCI-H1092, UACC-62, LAN-6, LS-513, SW620, NCI-H441, D-392MG, M059J, YAPC, SW948, CALU-3, CAOV-4, NCI-H1770, LB2518-MEL, EW-11
Lapatinib	SW962, UACC-812, TK10, TE-5, TE-10, NMC-G1, DJM-1, TE-1, OS-RC-2, A253, TE-6, LC-1F, LB996-RCC, LB2241-RCC, TE-9, TE-12, EKVX, BB30-HNC, DSH1, ECC12, OCUB-M, HCC2218	NCI-H1522, NCI-H1155, ES5, NCI-H1666, MFM-223, COR-L279, NCI-SNU-1, SCLC-21H, GOTO, NB14, COLO-824, NCI-H2171, NB13, NCI-H64, NCI-H2081, HCC1187, EW-18, NH-12, ES1, NCI-H2196, NCI-H2141, EW-12
LAQ824	SW954, PSN1, DAOY, NCI-H522, SW1710, NCI-H727, CAL-85-1, OVCAR-5, RT-112, EW-13, AX-786-0, ES1, G-361, HT-144, LOXIMVI, AX-22RV1, MDA-MB-157, COR-L88, CHP-212, COLO-679, TE-8	HS-578-T, MSTO-211H, HUO9, WM-115, SCH, NCI-H2291, NCI-H1838, NCI-H1155, SIHA, CW-2, A498, C32, HCC1187, COLO-792, EW-24, SW684, YAPC, D-502MG, UACC-812, NCI-H1395, NCI-H1563
Lenalidomide	MKN1, JEG-3, CAL-62, KYSE-520, SW1990, WM-115, ABC-1, SK-MEL-5, ES3, MSTO-211H, CPC-N, CAL-33, TE-1, HSC-4, SK-MEL-24, PANC-08-13, CHP-212, DOK, SK-MEL-28, NCI-H716, UM-UC-3, LB771-HNC	CCF-STTG1, OC-314, SK-OV-3, HCC38, SIMA, HT55, EPLC-272H, TE-9, MDA-MB-175-VII, GMS-10, SW684, MDA-MB-468, YAPC, COR-L23, NCI-H2141, AGS, TE-15, IGROV-1, KURAMOCHI, COLO-679, OMC-1, SW1710, NCI-H2291
LFM-A13	COLO-679, GI-1, NB7, KU-19-19, A172, NCI-H1355, GCT, COLO-741, EW-13, ES7, HUO-3N1, EW-7, BXPC-3, SW13, EKVX, A704, SK-N-DZ, PC-14, SNU-449, CAKI-1, NB6	MFM-223, NCI-H1155, NCI-SNU-16, SK-N-FI, D-283MED, NCI-H1573, NCI-SNU-5, TGW, NCI-H524, NCI-H2227, MSTO-211H, CAOV-3, MS-1, NCI-H345, NCI-H23, LU-139, MES-SA, JAR, NCI-H2171, EVSA-T, SBC-1
Methotrexate	ONS-76, HCT-15, K5, KYSE-450, A2780, KYSE-270, NB14, AX-769-P, BCPAP, TC-YIK, NCI-H524, MS-1, NBSUSSR, NCI-H82, COLO-320-HSR, CPC-N, KYSE-410, CGTH-W-1, COLO-684, LU-135, NCI-H526, SK-NEP-1	LU-65, RXF393, D-542MG, NCI-H2405, TK10, LB373-MEL-D, BHT-101, NB6, NCI-H2029, CP66-MEL, T47D, HS-578-T, OMC-1, DMS-53, D-423MG, YKG-1, NCI-H1993, RVH-421, KNS-42, D-502MG, MDA-MB-231, A704
MG-132	ONS-76, NEC8, UACC-257, MFH-INO, HOP-62, OVCAR-4, NO-10, LB771-HNC, CP66-MEL, MMAC-SF, D-247MG, LXF-289, KS-1, SK-UT-1, D-542MG, NTERA-S-CL-D1, DSH1, KNS-42, LB2518-MEL, OCUB-M, A101D, ES6	NCI-H1666, NCI-H1838, ES7, MS-1, LS-513, SF539, NCI-H226, IMR-5, H-EMC-SS, NCI-H1770, MDA-MB-134-VI, NB14, EW-12, KP-N-YS, DMS-153, DMS-79, SCH, EW-22, NCI-H446, NB7, EW-3, ECC4
Midostaurin	H4, SNU-387, NY, ABC-1, SW1710, SNU-449, KS-1, EFO-21, AX-769-P, A427, KGN, A431, NCI-H2342, CAL-51, A204, KM12, CHP-212, D-336MG, MES-SA, NCI-H1755, SW982, CGTH-W-1	UACC-812, SCLC-21H, NCI-SNU-16, MFM-223, NCI-H1155, DMS-114, SCH, SK-N-FI, NB1, NCI-H2291, CPC-N, CW-2, MHH-NB-11, NCI-H82, MSTO-211H, TGBC11TKB, HCC2218, NCI-H524, CAL-27, SW837, DMS-79, JAR
Mitomycin-C	NCI-H209, COR-L279, NCI-H1651, HUTU-80, CHP-212, ES7, HT-3, SBC-5, PSN1, SK-LU-1, AX-639-V, ES8, IST-MEL1, NCI-H2228, SW872, MC-IXC, EW-16, IMR-5, NCI-H2170, KYSE-510, J82, NTERA-S-CL-D1	SCH, NCI-H2291, SW780, A498, SW684, D-502MG, WM-115, CAL-72, SK-N-FI, U-2-OS, NCI-H1993, DK-MG, SK-MEL-28, UACC-812, EC-GI-10, RO82-W-1, NCI-H446, MFM-223, MEWO, NCI-H2452, HCC1187
MK-2206	NOS-1, MDA-MB-415, LNCAP-CLONE-FGC, NCI-H1703, HGC-27, IGROV-1, BHT-101, NB1, H-EMC-SS, HCC1419, NCI-H1563, ES5, ME-180, COLO-684, HCC2157, T47D, ASPC-1, EFM-19, MDA-MB-175-VII, HCC70, NEC8, EVSA-T	LU-65, IMR-5, COR-L88, NCI-SNU-1, MRK-NU-1, TGBC11TKB, NCI-H2227, EW-24, HCC38, NCI-H2052, NB17, SBC-5, T84, TE-9, IST-SL1, NCI-H1993, KP-N-YN, NCI-H630, C3A, NCI-H810, IGR-1, NCI-SNU-16
MS-275	HOP-62, K5, MHH-NB-11, MRK-NU-1, NCI-H209, NMC-G1, A101D, TE-8, LB647-SCLC, ES8, LU-139, NB12, HT-144, DSH1, COR-L88, NTERA-S-CL-D1, NOS-1, SF539, NCI-H1975, NEC8	SIMA, NCI-H1666, UACC-812, NCI-H1838, ES5, LS-513, EC-GI-10, NH-12, NCI-H226, CW-2, MS-1, IMR-5, ES7, COLO-800, COLO-824, D-392MG, NCI-H1299, MFM-223, COLO-668, H-EMC-SS
Nilotinib	A101D, NBSUSSR, EW-13, HUO9, MZ2-MEL, AX-8505C, CHP-212, RVH-421, MIA-PACA-2, HOS, HT-1080, T98G, NOS-1, HCC2157, CPC-N, A204, NCI-H1703, LB2241-RCC, NCI-H716, BHT-101, CGTH-W-1	LU-65, LB373-MEL-D, OC-314, NCI-H2291, HCT-15, SKG-IIIA, MDA-MB-415, NO-10, NCI-H441, IGROV-1, G-361, SIHA, KM12, EFO-21, HCC38, COR-L279, TE-6, DMS-79, RCC10RGB, MES-SA, CAOV-4, IPC-298
NSC-87877	SK-MEL-30, CAL-62, OAW-42, AX-639-V, KYSE-510, A204, MEWO, CAL-85-1, HCE-4, MKN28, NBSUSSR, HCT-15, M059J, AN3-CA, NB6, U031, SK-LMS-1, CAL-51, AX-786-0, EW-13, NB17	MDA-MB-134-VI, NCI-SNU-16, CAOV-4, DMS-114, SK-N-DZ, MS-1, EC-GI-10, NCI-H446, SHP-77, NB14, MHH-NB-11, DMS-79, NCI-H1395, KP-4, HT-1376, UACC-812, DMS-53, CHAGO-K-1, COLO-792, D-283MED, NB1
NU-7441	ES7, SK-MEL-30, EVSA-T, PANC-08-13, SW962, SK-UT-1, VMRC-RCZ, HUH-7, BFTC-905, NCI-H838, LB2241-RCC, HCC2157, A549, NCI-H292, D-423MG, NEC8, NCI-H1793, AX-639-V, CHL-1, KP-N-YS, LOVO	YAPC, MDA-MB-453, COR-L279, SBC-1, LB373-MEL-D, LU-65, NCI-H345, NCI-H1092, CAPAN-2, SBC-5, C3A, CALU-6, NCI-H1770, NB7, NB6, COLO-678, EW-3, COR-L88, A498, NCI-H524, HCT-116, SW948
Nutlin-3a	D-502MG, CHP-134, U-2-OS, SJSA-1, MFH-INO, A172, NB69, HT-144, LNCAP-CLONE-FGC, DK-MG, MSTO-211H, VA-ES-BJ, SW780, AGS, PA-1, A375, MZ2-MEL, K5, CHP-212, NEC8, H4, HUTU-80	NB7, SK-N-AS, SW1783, DMS-114, HT55, CAPAN-2, MS-1, OMC-1, HS-578-T, HCC38, LK-2, SW620, NCI-H345, NCI-H810, TE-1, SNU-423, OE33, C-33-A, BOKU, SNU-387, LU-65
NVP-BEZ235	KYSE-410, HSC-3, MEWO, MFH-INO, A549, AX-769-P, TYK-NU, CAMA-1, NCI-H1666, ETK-1, LU-139, HCT-15, KP-4, HN, AN3-CA, PC-3, BPH-1, BFTC-909, MKN1, HUTU-80, UM-UC-3, EFM-19	LU-65, A673, KP-N-YN, DU-145, NCI-H1993, C3A, SW1417, CAOV-4, T84, LB373-MEL-D, LAN-6, NCI-SNU-1, NCI-H1304, SW948, CAPAN-2, SHP-77, CALU-6, MDA-MB-453, SW1116, COLO-678, OAW-28, NCI-H358
NVP-TAE684	SW954, NEC8, OVCAR-4, NTERA-S-CL-D1, KP-N-RT-BM-1, MFH-INO, NB69, TGBC24TKB, NCI-H1975, SK-NEP-1, COLO-320-HSR, PSN1, KS-1, LAN-6, SW982, TE-11, NBSUSSR, EW-16, NOS-1, EW-1, NB1, SF539	EC-GI-10, NCI-H1666, ES7, SCC-15, MFM-223, NCI-H64, U-87-MG, IMR-5, SBC-1, SHP-77, COR-L88, SIMA, NCI-H226, MZ7-MEL, NCI-H1838, HCC2218, CAL-148, AM-38, NCI-H82, CW-2, NCI-SNU-5, RH-1
Obatoclax-Mesylate	IGR-1, HGC-27, SW620, COLO-679, PSN1, KYSE-140, HT-144, MZ7-MEL, A375, HCC2998, SK-MEL-3, KYSE-510, EW-7, MCF7, G-361, BHT-101, C-33-A, AX-786-0, BHY, KYSE-450, SK-MEL-30	CW-2, SNU-475, A498, KP-N-YN, DMS-79, NCI-H2291, NCI-H1838, NCI-H2452, U-2-OS, SCH, SNU-C1, TT, EC-GI-10, JAR, NCI-H2227, COR-L88, SW684, LS-513, NCI-H1993, NCI-H1395, LU-134-A, NCI-H1793
OSI-906	LS-1034, EW-18, LAN-6, HT-144, LB771-HNC, HT-29, SK-N-DZ, LCLC-97TM1, NCI-H727, EW-7, EW-16, G-401, NCI-H1355, SAOS-2, NBSUSSR, ES5, ES1, COLO-205, HMV-II, EW-1, TE-11, KS-1	NCI-SNU-16, NCI-SNU-5, MFM-223, NCI-H1155, U-87-MG, CAOV-3, UACC-812, NCI-H446, CW-2, NCI-H1395, MSTO-211H, MDA-MB-134-VI, NCI-H23, CAL-148, EVSA-T, EW-24, NCI-H2291, EC-GI-10, HSC-4, SCH, MES-SA
OSU-03012	KYSE-510, COR-L23, A427, CAL-12T, CAL-85-1, HSC-3, RKO, MFH-INO, NCI-H810, LOVO, H4, TE-8, HGC-27, LU-135, SJSA-1, HUTU-80, HCT-15, MKN28, AX-786-0, CAL-51, ES1, AX-639-V	NCI-SNU-16, SCH, CW-2, MSTO-211H, SK-N-FI, C32, NCI-H524, MFM-223, NCI-H2291, NCI-H1993, NCI-H1092, SW780, PANC-08-13, DSH1, GMS-10, NCI-H1573, SNU-475, KU-19-19, GCT, D-392MG, SNU-C1, HUO9, NCI-H23
PAC-1	CFPAC-1, HCT-15, U031, ES6, HUCCT1, LCLC-97TM1, NCI-H650, NCI-H358, SNG-M, G-361, KYSE-410, HCC2998, LCLC-103H, T84, G-401, NH-12, LU-135, A375, COLO-679, PANC-03-27, AX-786-0	NCI-H446, U-87-MG, UACC-812, SK-N-FI, EC-GI-10, MFM-223, CAOV-3, HUO9, NCI-H1155, NCI-H82, H-EMC-SS, SCH, MDA-MB-415, NCI-H2029, BFTC-909, LXF-289, NCI-H1048, D-283MED, NCI-H524, NCI-H2171, A2058
Paclitaxel	SK-LMS-1, EW-1, NO-10, TE-9, ACN, BB30-HNC, KALS-1, VA-ES-BJ, MRK-NU-1, RKO, IA-LM, MFH-INO, NTERA-S-CL-D1, SW954, HUTU-80, TE-10, ETK-1, PSN1, TE-11, TE-8, TE-15	NB10, EW-12, NH-12, NCI-H1666, CW-2, NCI-H1770, NCI-H716, AM-38, ES7, EW-11, D-283MED, EW-13, LB2241-RCC, MFM-223, ES3, COLO-800, SK-MEL-2, ES5, NB14, EKVX, EW-18
Parthenolide	BB65-RCC, SK-LMS-1, A101D, NCI-H524, HUTU-80, SF268, NCI-H2171, KGN, NCI-H1355, RKO, OVCAR-4, GCIY, UACC-257, KS-1, OS-RC-2, SK-N-DZ, SF539, MRK-NU-1, NB17, NO-10, SK-UT-1	MFM-223, UACC-812, NCI-H2196, CW-2, NCI-H23, NCI-H1666, MDA-MB-134-VI, NCI-H209, JAR, LNCAP-CLONE-FGC, RH-1, CAL-148, ES3, ES5, SK-MEL-2, IMR-5, LS-513, LAN-6, MSTO-211H, NCI-H82, NB69
Pazopanib	NCI-H716, GI-1, J82, SK-N-DZ, A427, NY, HLE, ESS-1, A704, G-401, LCLC-103H, HUTU-80, MC-IXC, RT-112, CCF-STTG1, MG-63, HT55, NOS-1, MFE-296, A204, CGTH-W-1, AN3-CA	NCI-H2141, CW-2, MHH-NB-11, NCI-SNU-1, NB14, LS-513, LC-1F, CAOV-3, HSC-4, NCI-H2029, COLO-678, SK-N-FI, NCI-H1793, CAL-27, NCI-H1522, NCI-H2291, NB10, NCI-H1666, KP-N-YS, KOSC-2, LS-1034
PD-173074	RO82-W-1, GAMG, RH-18, NTERA-S-CL-D1, MG-63, G-401, CAL-72, MFE-296, A172, DU-145, MSTO-211H, DMS-114, HUH-7, NCI-SNU-16, SW962, D-263MG, NEC8, RT-112, AN3-CA, H-EMC-SS, MFM-223	HT55, LB373-MEL-D, NCI-H524, BOKU, HCC1937, LU-65, TGW, SK-OV-3, NCI-H2342, SW620, CP66-MEL, COR-L23, YAPC, T47D, SKG-IIIA, NCI-H810, OMC-1, BT-20, ZR-75-30, COLO-684, LB771-HNC
PD-0325901	AX-639-V, IPC-298, COLO-679, MEL-HO, SK-CO-1, AGS, HT-144, OVCAR-5, MZ2-MEL, COLO-741, BHT-101, HT-29, HTC-C3, C32, BPH-1, DU-4475, CP66-MEL, A375, SK-MEL-28, M14, CHP-212, G-361	HCC1395, UMC-11, NCI-H526, BOKU, LB771-HNC, HCC2218, NCI-H1092, MS-1, COR-L88, NCI-H524, DMS-79, NBSUSSR, NCI-H2141, IMR-5, SCH, NCI-H446, COR-L279, LU-134-A, NB7, YAPC, NCI-H345, NCI-H82
PD-0332991	ONS-76, CGTH-W-1, A204, EW-16, NB10, HGC-27, OS-RC-2, MHH-ES-1, KOSC-2, HTC-C3, CHP-212, BB30-HNC, RT-112, ES1, NB14, ES7, ASPC-1, MHH-NB-11, BHT-101, NB69, MZ2-MEL	CP66-MEL, NCI-H345, NCI-H2141, NCI-H1092, NCI-H1770, LU-65, DU-4475, NCI-H596, IMR-5, COR-L279, EW-24, NCI-H526, TE-1, M059J, MS-1, HCC2157, TGBC11TKB, MFE-280, COR-L88, SW1783, DMS-79, MKN7
PF-562271	LCLC-103H, HSC-2, AGS, HUTU-80, SK-UT-1, KYSE-150, DETROIT562, CAL-62, MES-SA, BPH-1, AN3-CA, CAL-33, NCI-H810, KYSE-270, BCPAP, RT-112, MG-63, COLO-205, KM12, SW982	NCI-SNU-16, MFM-223, NCI-H1573, MDA-MB-134-VI, NCI-SNU-5, NCI-H1666, CAOV-4, DMS-114, MSTO-211H, ECC4, SNU-475, SCH, OMC-1, SBC-1, NCI-H2291, NCI-H2227, CW-2, CPC-N, EW-24, NCI-H345, SK-N-FI
PF-02341066	MFH-INO, NB69, EW-1, LS-411N, HUTU-80, KNS-81-FD, EW-16, A498, NOS-1, NBSUSSR, NB14, BECKER, KS-1, KP-N-RT-BM-1, GI-1, SK-LMS-1, KINGS-1, KM12, SF539, NCI-SNU-5, NB1	ES5, RH-1, NCI-H1666, NCI-H1155, IMR-5, MSTO-211H, NCI-SNU-1, KP-N-YS, SCC-15, SIMA, ES3, NCI-H446, NB10, EW-22, EC-GI-10, ES7, LOXIMVI, SNU-C1, MDA-MB-134-VI, NCI-H1770, NCI-H2081
PF-4708671	NB1, HGC-27, TE-8, A2780, FADU, NCI-H661, UACC-257, LB2241-RCC, NCI-H2342, AX-647-V, MDA-MB-453, SW13, DSH1, BEN, OE19, ABC-1, NCI-H1651, SW684, OCUB-M, A427, BHT-101	SW982, PANC-03-27, CP66-MEL, HOP-62, COLO-320-HSR, LS-513, MSTO-211H, HCC1806, SK-MEL-3, HUP-T4, NB12, NCI-SNU-5, KYSE-70, EW-13, LB373-MEL-D, BXPC-3, EW-3, MES-SA, MZ2-MEL, NCI-H446, HSC-3, NBSUSSR
PHA-665752	KNS-81-FD, ES5, HT-144, GI-1, LB1047-RCC, NCI-H1395, ETK-1, EW-16, A498, ES6, EW-22, NCI-SNU-1, BECKER, KM12, NOS-1, ES1, MRK-NU-1, SK-LMS-1, KINGS-1, LB2241-RCC, NCI-SNU-5	NH-12, JAR, NCI-H1299, NB10, NCI-H446, NCI-H1666, NB69, NCI-H226, NCI-H345, TGW, SHP-77, NCI-H1155, NCI-H1304, RH-1, CAL-148, NCI-H82, HCC2218, NB5, MS-1, NCI-H1838, SBC-1, EW-1
PLX4720	KP-4, HTC-C3, NCI-H209, UACC-257, SK-MEL-30, ACN, COLO-679, SK-MEL-28, WM-115, HT-144, RVH-421, K5, A101D, BHT-101, MMAC-SF, MEL-HO, DU-4475, C32, M14, A375, COLO-205	HUP-T3, MG-63, COLO-678, SW620, LK-2, CAPAN-2, LAN-6, HCC38, SIMA, AGS, T84, LNCAP-CLONE-FGC, MRK-NU-1, TE-10, SF539, MPP-89, T47D, MDA-MB-231, LS-513, BECKER
Pyrimethamine	HOP-62, DSH1, IST-MEL1, OVCAR-4, ETK-1, COLO-320-HSR, UACC-257, SJSA-1, SF268, PSN1, OS-RC-2, ECC12, SF539, KM12, ACN, NEC8, GI-ME-N, EW-1, SK-NEP-1, ES8, LS-411N	NCI-H446, SIMA, NH-12, H-EMC-SS, NCI-H2107, D-283MED, NCI-H1666, SK-N-FI, MMAC-SF, LS-513, CW-2, ES5, EW-11, LB373-MEL-D, NCI-H1436, NCI-H64, KP-N-YN, MS-1, NCI-H226, MFM-223, GAK
QS11	HCT-15, CAL-12T, MFH-INO, HGC-27, COLO-205, MCF7, CAL-51, SK-N-DZ, G-361, LU-135, H4, KYSE-270, MKN28, DU-4475, SW1710, RPMI-7951, ES1, HUTU-80, AX-786-0, AX-639-V, SNU-449, EW-13	NCI-SNU-16, NCI-H524, SK-N-FI, SCH, CW-2, UACC-812, NCI-H2227, NCI-SNU-5, NCI-H2291, MSTO-211H, MFM-223, D-392MG, T98G, HUO9, GCT, NCI-H1975, C32, YAPC, ASPC-1, KOSC-2, SW780, BPH-1
Rapamycin	TGBC24TKB, HUTU-80, NB13, ES6, TE-10, ETK-1, TE-6, TGBC1TKB, SK-LMS-1, KS-1, EW-1, TE-15, NCI-H1355, NOS-1, SW872, VA-ES-BJ, OS-RC-2, NTERA-S-CL-D1, SF539, OCUB-M, MRK-NU-1	NB5, EW-13, LOXIMVI, SK-N-FI, NCI-H1666, NCI-H2171, RH-1, KP-N-YS, IMR-5, LNCAP-CLONE-FGC, NCI-H510A, EC-GI-10, ES7, MFM-223, MHH-NB-11, NCI-H1299, SIMA, GOTO, SCC-15, COR-L88, NCI-H226
RDEA119	DOK, BHT-101, G-361, HT-29, HCC2998, C32, A375, LB2518-MEL, UACC-257, ACN, CP66-MEL, COLO-205, TE-15, HT-144, DU-4475, MEL-HO, RVH-421, M14, IPC-298, CHP-212, EFM-19	NB7, DMS-79, NB6, COLO-320-HSR, HGC-27, LU-65, EW-3, NCI-H810, NCI-H2141, IMR-5, SHP-77, UACC-62, NB17, NCI-H1993, SBC-1, NCI-H526, NCI-H522, ES6, LNCAP-CLONE-FGC, NCI-H1092, NCI-H345, MDA-MB-453, OCUB-M
RO-3306	TT, NY, EFM-19, KOSC-2, LB1047-RCC, AX-8-MG-BA, AX-5637, EVSA-T, BPH-1, BB30-HNC, CAL-27, UM-UC-3, HS-578-T, NB14, AGS, U251, LXF-289, SW1710, SF126, T98G, H4	SK-N-AS, MS-1, DBTRG-05MG, NCI-H1092, SBC-5, COR-L88, NB7, T84, NCI-H596, IGROV-1, LU-65, EW-13, LB771-HNC, SW982, M059J, AX-23132-87, HT55, NCI-H1770, A427, NCI-H2141, NB12, SW684
Roscovitine	NCI-H2126, HOP-62, IST-SL2, ACN, ES8, COLO-320-HSR, A101D, TGW, JAR, NCI-H1304, OS-RC-2, HCC1599, GCIY, D-247MG, NB1, COR-L279, LB831-BLC, SK-UT-1, BB65-RCC, BECKER, KS-1, MRK-NU-1	NCI-H1666, ES5, NCI-H716, EW-18, EC-GI-10, COLO-800, NB69, SK-MEL-2, EW-12, SIMA, NCI-H23, COR-L88, CW-2, NCI-H2227, NB14, MSTO-211H, MFM-223, OMC-1, HCC2218, KP-N-YS, COLO-668
Salubrinal	D-336MG, OVCAR-4, LU-139, A101D, IMR-5, D-542MG, EVSA-T, NTERA-S-CL-D1, HCC1599, IST-SL2, HUTU-80, TE-12, LXF-289, AX-8-MG-BA, ES8, NCI-H510A, LB2518-MEL, MRK-NU-1, NEC8, BECKER, LB2241-RCC	MFM-223, CW-2, H-EMC-SS, EW-12, ES5, NH-12, KP-N-YN, NCI-H1666, SF539, MSTO-211H, D-283MED, NB6, SCH, SK-MEL-2, NCI-H1304, NB14, COLO-800, LS-513, NCI-H446, LB647-SCLC, EW-3, NCI-H345
SB-216763	SW982, SW684, NB14, HOS, OE19, A375, NB13, MKN7, SW1710, SW1088, ES3, A101D, NB69, AX-5637, SW48, SW1783, T98G, SF539, A498, LOVO, NB5, GAMG	SW626, ES6, SF268, HCC38, ACN, HCC1187, HCC70, MKN1, YAPC, BOKU, KURAMOCHI, HUCCT1, C3A, SN12C, AX-22RV1, BECKER, SW13, NB10, HCC1419, TT, SAS, HCC1954, SW962
SB590885	C2BBE1, PSN1, TYK-NU, A101D, BHT-101, SK-MEL-30, A375, ACN, UACC-257, HOP-92, WM-115, DU-4475, RVH-421, HT-144, COLO-679, H-EMC-SS, COLO-205, C32, M14, MEL-HO, EFM-19	NCI-H1975, HCC1395, TGW, BOKU, CCF-STTG1, MG-63, T47D, ME-180, CW-2, MRK-NU-1, CA-SKI, IST-SL2, AX-647-V, NCI-H1092, COLO-684, NCI-H1563, SK-OV-3, YH-13, HT55, RO82-W-1
Shikonin	MRK-NU-1, AM-38, HLE, AX-8-MG-BA, AN3-CA, RT-112, NCI-H2052, SW982, HMV-II, KS-1, NB17, MES-SA, GCIY, NB14, CAL-51, NCI-H2009, A427, A253, SK-UT-1, SW1710, A101D	NCI-SNU-16, COLO-800, NCI-H1155, NCI-H1573, NCI-H716, NCI-H524, NCI-H1395, NCI-H1793, SNU-C1, CW-2, MSTO-211H, U-2-OS, IPC-298, LC-1F, NCI-H82, NOS-1, SK-MEL-28, DMS-79, YAPC, NCI-H2452, LU-65
SL-0101-1	CHL-1, UM-UC-3, SK-MEL-24, YKG-1, OCUB-M, EPLC-272H, SK-N-DZ, VM-CUB-1, AX-769-P, HSC-3, U251, SHP-77, HCC1954, IST-MES1, HTC-C3, HCC2998, DAOY, SK-MEL-30, SK-LU-1, CAL-72, CHP-134, GCT	HCC1395, COLO-320-HSR, CP66-MEL, A704, CA-SKI, NCI-H1975, CCF-STTG1, HUH-7, MRK-NU-1, TGW, OVCAR-5, LB771-HNC, NCI-H524, LB373-MEL-D, NCI-H2009, BOKU, IMR-5, COR-L88, COR-L279, NB6, SW620, KYSE-150
Sorafenib	SK-NEP-1, KS-1, MZ7-MEL, MRK-NU-1, TE-5, HCC2218, MFH-INO, NCI-H2171, NCI-SNU-1, OVCAR-4, D-247MG, SF126, NO-10, NCI-H1436, LB2518-MEL, KM12, HCC2998, HOP-62, NOS-1, BB65-RCC, CGTH-W-1	EW-11, KP-N-YN, NCI-H226, U-87-MG, IMR-5, SW684, NCI-H446, DMS-79, SNU-C1, NCI-H526, A498, TE-15, MFM-223, NB5, NCI-H1838, NCI-H2126, CW-2, ES7, NCI-H64, NB69, NCI-H1355, SK-MEL-2
S-Trityl-L-cysteine	KS-1, OCUB-M, VA-ES-BJ, SW872, MRK-NU-1, SJSA-1, TE-10, TE-8, RKO, SK-UT-1, KGN, BECKER, NBSUSSR, HUTU-80, MFH-INO, HCE-4, TE-11, ES8, CALU-6, HT-144, GT3TKB, SW954	NCI-H1666, EW-18, EW-12, SIMA, MFM-223, AM-38, D-283MED, LNCAP-CLONE-FGC, NCI-H716, SK-MEL-2, NH-12, D-247MG, ES7, CAS-1, NCI-H1838, EW-11, CW-2, ES5, D-502MG, EW-13, A704, A498
Sunitinib	A101D, LXF-289, KGN, SK-NEP-1, TE-8, TE-10, BB30-HNC, EW-16, NB1, TE-11, KS-1, PSN1, NCI-SNU-16, ETK-1, NBSUSSR, LB1047-RCC, ES6, TE-12, TE-15, KM12, CGTH-W-1, NOS-1	EC-GI-10, CAL-148, EW-18, MDA-MB-134-VI, NB10, NCI-SNU-5, EW-12, MFM-223, NCI-H64, SCLC-21H, EKVX, D-502MG, SW684, LNCAP-CLONE-FGC, KNS-81-FD, NCI-H1522, GI-ME-N, SBC-1, A498, BECKER, NCI-H1436, COLO-800
Temsirolimus	NCI-H460, D-566MG, BB65-RCC, VA-ES-BJ, CHL-1, CAL-33, SK-LMS-1, SW780, CAMA-1, GAMG, CGTH-W-1, KYSE-410, AGS, A375, MFH-INO, K5, HUTU-80, H4, TYK-NU, MZ2-MEL, HSC-4	CW-2, IMR-5, LU-65, COLO-824, HT-29, NCI-H2141, LB373-MEL-D, NO-10, NCI-H630, NCI-H1993, TE-10, NCI-H2029, T84, HCC1187, NB7, SW1417, SW948, CAPAN-2, SW1116, RCM-1, DMS-53
TGX221	KGN, LB996-RCC, KS-1, SF126, MRK-NU-1, MPP-89, RCC10RGB, D-247MG, EVSA-T, KALS-1, RXF393, IST-MEL1, CAS-1, SK-UT-1, D-336MG, HCC1599, C2BBE1, OS-RC-2, D-542MG, BECKER, A498, BB49-HNC	MFM-223, NCI-H23, LOXIMVI, MS-1, NCI-H1666, NCI-H510A, UACC-812, EW-24, RH-1, NCI-H1092, LAN-6, IMR-5, NCI-H1838, NCI-SNU-5, ES5, SK-N-FI, SCH, NCI-H226, NCI-H526, NB5, IST-SL1
Thapsigargin	NBSUSSR, MCF7, HGC-27, CAL-12T, HCC2998, KYSE-410, HT-1080, COLO-679, KYSE-140, PANC-03-27, A375, D-283MED, NOS-1, AX-8505C, PSN1, ES1, MES-SA, AX-786-0, CAPAN-2, CGTH-W-1, SK-MES-1, NCI-H2342, LXF-289	CW-2, NCI-H2291, SCH, DMS-79, JAR, HUO9, UACC-812, SIHA, NCI-H1838, NCI-H2452, MDA-MB-134-VI, GMS-10, NCI-H1436, SK-MEL-24, BB49-HNC, NCI-H1522, SNU-475, EFM-19, CAL-54, FTC-133, HCC1419, MFM-223
Tipifarnib	TE-15, NCI-H2009, AX-786-0, HCT-15, HCC2157, MIA-PACA-2, HUTU-80, LOVO, NTERA-S-CL-D1, KYSE-270, HMV-II, SNG-M, SK-LMS-1, CALU-1, MCF7, LCLC-103H, KM12, DAOY, IA-LM, MEL-JUSO, ETK-1	H-EMC-SS, NCI-H1522, NCI-H1155, SCH, CW-2, MDA-MB-134-VI, EC-GI-10, MFM-223, SW948, NCI-H1666, NCI-H2227, A498, NCI-H2291, NCI-H1838, SNU-C1, NCI-SNU-16, UACC-812, TGBC11TKB, NCI-H1304, WM-115, NCI-H1573, DK-MG
TW-37	SK-MEL-30, AGS, RD, RERF-LC-MS, UACC-62, SAS, HUH-7, YKG-1, NB7, SK-UT-1, HS-578-T, BHT-101, RKO, A549, SF126, CHL-1, CA9-22, JAR, VM-CUB-1, MFE-296, SNG-M	SNU-C1, NCI-SNU-16, SW1463, COLO-205, NCI-H1304, SW948, LU-65, TE-6, NCI-H2291, KP-N-YN, NCI-H2029, T84, RCC10RGB, MRK-NU-1, EW-13, CAPAN-1, SW684, SW1116, VMRC-RCZ, EKVX, HCC1395, NCI-H1573
Vinblastine	CAL-33, RXF393, D-566MG, CPC-N, A2058, HO-1-N-1, MDA-MB-361, RPMI-7951, LOXIMVI, CAL-27, NCI-H1703, CGTH-W-1, PSN1, SF539, IST-SL1, S-117, BECKER, HGC-27, GT3TKB, AX-5637, KOSC-2, HCC1806	LU-65, T84, DMS-79, DMS-53, NCI-H1993, MZ7-MEL, SNU-C1, HCT-15, NCI-H1092, NCI-H1304, RCM-1, TT, SW1116, HCC2218, LS-1034, RH-18, NCI-H2342, NCI-H2405, MDA-MB-157, CAOV-4, SK-MEL-3, COLO-678
Vinorelbine	NCI-H520, HGC-27, COLO-679, OVCAR-4, NCI-H522, LCLC-97TM1, RKO, MC-IXC, KS-1, SK-LMS-1, LCLC-103H, COLO-205, ACN, A253, TE-9, NTERA-S-CL-D1, GT3TKB, HT-144, ECC12, BB30-HNC, CGTH-W-1	NCI-H1838, NCI-H1155, CW-2, UACC-812, MSTO-211H, NCI-H1693, NCI-H2291, DK-MG, U-2-OS, A704, PSN1, SAS, NCI-H716, MFM-223, SK-N-FI, RCC10RGB, SCH, SBC-1, HS-578-T, LS-123, TT
Vorinostat	CHL-1, EW-18, EW-3, OVCAR-5, PA-1, AGS, SJRH30, NCI-H1092, BCPAP, C2BBE1, SBC-1, NB69, HUTU-80, NCI-H716, NB14, NEC8, NCI-H460, BHT-101, G-361, CHP-212, HCC1187	LU-65, NCI-H1993, DU-145, T84, MDA-MB-157, MZ7-MEL, D-542MG, UMC-11, SW1463, MKN1, HCT-15, NCI-H2342, NCI-H358, CAPAN-2, NCI-SNU-1, SW1990, SK-MEL-24, EFO-21, NCI-H1793, NCI-H2291, NCI-H727, UACC-62
VX-680	MRK-NU-1, NCI-H510A, IMR-5, RKO, SW954, NB13, KM12, KS-1, EW-16, BB30-HNC, PSN1, LB647-SCLC, SW982, VA-ES-BJ, OCUB-M, SK-UT-1, TE-11, HUTU-80, ES8, NTERA-S-CL-D1, MFH-INO	EW-18, EW-12, CW-2, LU-65, LNCAP-CLONE-FGC, SIMA, EC-GI-10, NH-12, NCI-H1666, COLO-800, NCI-H716, SCC-15, AM-38, MSTO-211H, SHP-77, MFM-223, EW-11, COLO-824, NCI-H64, NCI-H1838, OMC-1
VX-702	RT-112, SNU-C1, EW-18, MMAC-SF, NCI-H23, NCI-H82, DOK, FTC-133, CHP-212, EW-13, EW-16, CAL-27, TI-73, A2780, NCI-H1299, NBSUSSR, A101D, NCI-H716, LU-139, NCI-H209, DU-145	HCT-15, AGS, HT-29, KYSE-450, NCI-H2029, COR-L23, CCF-STTG1, SK-OV-3, HS-578-T, HCC38, SNU-387, LU-65, SCC-9, RMG-I, CGTH-W-1, MES-SA, HUP-T4, D-542MG, AX-8-MG-BA, SIMA
WH-4-023	IST-MES1, OS-RC-2, SW684, NTERA-S-CL-D1, TE-15, MFH-INO, TE-8, A498, HUTU-80, LB831-BLC, LB1047-RCC, RXF393, MPP-89, KS-1, BECKER, LB996-RCC, D-336MG, LB2518-MEL, NCI-SNU-16, A704	NCI-H716, EW-18, EW-12, SK-MEL-2, SCLC-21H, U-87-MG, MDA-MB-134-VI, COLO-800, DMS-153, NCI-SNU-1, NB10, LS-513, SCH, HCC1187, SNU-C1, NH-12, NCI-H209, EW-13, NCI-H1436, RH-1, NCI-H1770, NCI-H1155, NCI-H526
WO2009093972	DU-145, LB2241-RCC, CAL-54, HUCCT1, NCI-H1048, BHT-101, HSC-2, GAMG, T47D, NCI-H2052, SCC-9, ES7, BB49-HNC, OCUB-M, HCC2157, SK-LMS-1, LB996-RCC, H4, A498, EVSA-T, U031, LOVO	LU-65, SW1463, KYSE-140, LS-513, TGBC11TKB, KYSE-410, KYSE-180, HCC1806, IMR-5, GAK, LS-1034, MKN45, COLO-678, COR-L279, HT55, NCI-H510A, NCI-H2227, SIMA, A253, SW948, SK-MEL-2
WZ-1-84	TE-1, HUTU-80, DJM-1, LB996-RCC, MFH-INO, TE-11, TE-8, DSH1, A253, KS-1, D-336MG, SBC-1, SW962, SW954, EW-24, BB30-HNC, LB831-BLC, EW-16, TE-12, OCUB-M, TE-15, NCI-H1975	LNCAP-CLONE-FGC, SCH, NCI-H1770, CW-2, NB10, ES5, NCI-H1155, NCI-H64, NB14, COR-L88, U-87-MG, COLO-668, DMS-79, NH-12, NCI-H510A, MHH-NB-11, EW-12, NCI-H345, EW-18, EW-11, SHP-77, NCI-H524
XMD8-85	HOP-62, IMR-5, TE-12, KS-1, LB996-RCC, SK-UT-1, SW954, NCI-H1770, RKO, MS-1, NTERA-S-CL-D1, BB30-HNC, MPP-89, ES8, IST-SL2, NOS-1, KGN, D-542MG, D-247MG, GI-ME-N, D-336MG	NCI-H446, UACC-812, EW-12, MFM-223, EC-GI-10, ES1, EW-18, AM-38, KP-N-YN, CW-2, COR-L88, NCI-H345, NB14, NCI-H64, SK-MEL-2, HCC2218, NCI-H524, ES3, EW-24, SCH, MSTO-211H
Z-LLNle-CHO	KS-1, RKO, ONS-76, LB2241-RCC, CP66-MEL, DSH1, NCI-H747, SNU-C2B, LB1047-RCC, TGBC1TKB, KINGS-1, NO-10, NCI-H1975, A704, LB831-BLC, NTERA-S-CL-D1, HT-144, ES6, A101D, TE-8, CP67-MEL	EW-18, EW-12, COLO-800, CW-2, MSTO-211H, NCI-H1155, EW-11, MFM-223, MS-1, NH-12, NCI-H526, SIMA, NCI-H716, DMS-114, NCI-H345, NCI-H82, COR-L88, COLO-320-HSR, NCI-SNU-1, COR-L279, SW684
ZM-447439	DETROIT562, COLO-800, NCI-H292, LK-2, HUTU-80, NBSUSSR, SK-NEP-1, ABC-1, A375, IST-SL1, SW48, CHP-134, NCI-H209, LB2241-RCC, ES5, A172, CHP-212, SW954, NB14, RKO, LU-135, ES3	LU-65, D-542MG, BOKU, GAK, MPP-89, NCI-H1092, MZ7-MEL, SW684, DOTC2-4510, HT-1197, LB373-MEL-D, ZR-75-30, HT-3, CAOV-4, SK-N-FI, DMS-79, LS-411N, DMS-114, MFE-280, MS-1, SAS
