# Supplementary material for: DeSigN: connecting gene expression with therapeutics for drug repurposing and development
Source: BMC Genomics. 2017 Jan 25;18(Suppl 1):934. doi: 10.1186/s12864-016-3260-7 (PMC5310278; doi:10.1186/s12864-016-3260-7)
Supplement: Additional file 2: Table S2. — Differentially expressed genes from ER-positive breast cancer versus normal (GSE42568). (XLS 204 kb) [file 12864_2016_3260_MOESM2_ESM.xls]

## Sheet: __GSE42568_UP_20160519_edited.t
Table S2: Differentially expressed genes from ER-positive breast cancer versus normal (GSE42568)
Up-regulated in ER+ breast cancer				Down-regulated in ER+ breast cancer
Gene_ID	log2FC	p-value		Gene_ID	log2FC	p-value
KRT19	5.88	2.53e-18		FABP4	-7.58	8.02e-22
COL11A1	5.87	1.29e-17		LEP	-7.2	1.04e-17
KRT18	5.27	3.23e-20		RBP4	-6.91	4.77e-19
EPPK1	5.26	3.18e-18		LPL	-6.65	8.45e-18
DSP	5.02	8.35e-23		CD36	-6.46	5.47e-17
CDH1	4.94	4.52e-17		TIMP4	-6.23	2.34e-20
ERBB3	4.93	3.25e-20		PCK1	-6.1	2.23e-25
TFAP2A	4.87	1.21e-20		CIDEC	-6.06	1.15e-17
AGR2	4.86	1.45e-09		CDO1	-5.84	1.02e-19
MUC1	4.7	1.56e-12		PCOLCE2	-5.84	3.8e-16
TOP2A	4.63	1.6e-16		HBB	-5.83	2.7e-18
SCNN1A	4.56	2.37e-13		S100B	-5.66	5.58e-22
KIAA1324	4.37	3.15e-12		CHRDL1	-5.61	6.14e-14
TACSTD2	4.37	8.19e-13		AKR1C2	-5.47	9.37e-17
CELSR1	4.36	1.36e-18		AKR1C1	-5.4	1.35e-17
SLC38A1	4.34	9.86e-19		G0S2	-5.38	4.42e-13
GATA3	4.32	6.65e-17		GPD1	-5.36	2.16e-27
INHBA	4.28	2.11e-21		FHL1	-5.34	2.07e-30
S100P	4.28	1.36e-09		TF	-5.34	5.49e-19
RRM2	4.26	9.79e-16		ADIPOQ	-5.33	5.22e-11
KRT8	4.22	1.79e-20		ADH1B	-5.3	2.81e-21
RAB25	4.21	1.7e-19		CES1	-5.24	4.52e-21
CD24	4.2	2.1e-15		SDPR	-5.17	1.26e-26
SPINT2	4.2	5.61e-23		ABCA8	-5.17	8.52e-15
GALNT6	4.19	3.74e-16		GLYAT	-5.14	8.71e-28
MYB	4.16	1.68e-14		GPX3	-5.1	1.12e-17
SDC1	4.13	1.41e-20		CRYAB	-4.96	1.58e-18
SPDEF	4.11	4.31e-12		TMEM100	-4.93	8.73e-20
MLPH	4.06	7.19e-11		CAV2	-4.92	5.69e-16
PAFAH1B3	4	1.12e-21		PPARG	-4.84	1.48e-23
COL10A1	3.98	1.46e-15		PPP1R1A	-4.81	2.25e-23
GPRC5A	3.98	2.89e-11		CAV1	-4.73	5.82e-17
LRRC15	3.92	3.72e-16		ASPA	-4.71	8.95e-28
PRSS8	3.92	5e-19		ACSL1	-4.7	9.1e-19
TFF1	3.91	2.82e-05		AKAP12	-4.64	6.06e-25
KIAA0101	3.88	4.63e-15		SGCG	-4.62	1.7e-21
FOXA1	3.85	3.17e-14		ADRB1	-4.62	8.03e-19
TPD52	3.83	1.46e-20		GHR	-4.61	5.68e-14
MMP11	3.82	4.88e-14		SORBS1	-4.55	4.38e-18
PARD6B	3.81	1.28e-12		SLC19A3	-4.53	7.42e-26
VAV3	3.8	1.11e-14		LIPE	-4.53	3.94e-22
COMP	3.78	1.94e-12		RDH5	-4.5	3.65e-25
EVL	3.78	1.34e-11		MME	-4.48	1.75e-30
BMPR1B	3.72	7.04e-05		FMO2	-4.48	3.06e-18
AP1M2	3.7	8.84e-17		PDE3B	-4.41	3e-29
THSD4	3.68	1.1e-11		BHMT2	-4.41	8e-26
NUSAP1	3.66	3.17e-17		ALDH1A1	-4.41	1.54e-22
TMC5	3.66	1.23e-08		KCNIP2	-4.4	4.96e-27
EZH2	3.61	3.14e-18		AKR1C3	-4.38	3.88e-12
CDC20	3.6	1.35e-16		ANGPT1	-4.36	1.04e-25
EPN3	3.6	1.08e-11		CLEC3B	-4.36	7.66e-19
PRLR	3.58	5.63e-13		AOC3	-4.36	1.46e-13
AURKA	3.57	1.72e-15		AQP7	-4.35	3.23e-23
EHF	3.57	3.62e-08		CFD	-4.3	8.36e-11
ITGB6	3.57	5.57e-09		PDZD2	-4.22	3.75e-14
SFN	3.54	7.54e-15		ALDOC	-4.16	3.33e-19
CA12	3.53	4.79e-10		MMD	-4.15	6.98e-21
CLDN3	3.47	1.12e-14		FIGF	-4.14	2.72e-30
S100A14	3.46	1.34e-13		DPT	-4.13	9.86e-20
TJP3	3.45	1.52e-14		TNMD	-4.12	7.35e-23
EPS8L1	3.44	4.23e-17		ADAMTS5	-4.11	3.58e-22
IGSF3	3.41	9.83e-15		IGF1	-4.03	3.87e-22
RAB11FIP3	3.41	1.42e-19		CALB2	-4.02	2.19e-18
SERPINA3	3.41	1.55e-06		COX7A1	-4.02	4.56e-16
NEBL	3.39	4.34e-12		GNAI1	-3.98	5.81e-20
CEACAM6	3.37	1.63e-05		MAOA	-3.95	5.18e-19
SQLE	3.35	3.41e-13		FOSB	-3.94	1.37e-09
BSPRY	3.34	9.12e-17		WISP2	-3.92	5.81e-18
CRABP2	3.31	8.21e-10		CIDEA	-3.9	6.04e-27
IRF6	3.31	1.23e-15		ME1	-3.9	4.3e-18
FGFR3	3.3	6e-09		ITIH5	-3.88	3.44e-27
HIST1H2BD	3.28	4.45e-10		WASF3	-3.87	5.64e-23
PRC1	3.26	4.19e-12		NPR3	-3.86	4.54e-23
CFB	3.23	2.41e-07		FXYD1	-3.84	3.17e-24
RAB27B	3.23	5.88e-11		CA4	-3.83	8.42e-26
FXYD3	3.22	1.51e-11		GYG2	-3.83	3.6e-25
KRT7	3.21	3.08e-06		PLA2G4A	-3.81	6.98e-26
HOOK1	3.2	1.9e-19		IGFBP6	-3.81	1.42e-18
CXADR	3.19	1.2e-09		SRPX	-3.81	4.06e-14
CASZ1	3.18	2.78e-15		ANXA1	-3.81	7.34e-14
GINS1	3.18	8.01e-16		MCAM	-3.77	8.07e-19
TRPS1	3.16	6.47e-17		DDR2	-3.75	4.56e-22
ALDH3B2	3.15	3.9e-06		LRRN3	-3.75	2.25e-21
IRX5	3.15	1.32e-11		PPP2R1B	-3.74	4.39e-25
OVOL2	3.12	5.69e-21		NMB	-3.74	5.17e-23
PDCD6	3.12	1.02e-22		CCDC69	-3.72	1.43e-21
COL4A5	3.11	8.28e-13		OGN	-3.72	1.11e-18
CCNB1	3.1	3.67e-16		DMD	-3.72	2.08e-11
CDS1	3.09	9.69e-20		FOS	-3.71	1.17e-09
ERBB2	3.07	4.53e-10		FGF2	-3.7	7.02e-23
SPINT1	3.06	1.34e-13		PRKAR2B	-3.69	3.43e-11
CDCA3	3.04	5.99e-13		PDE11A	-3.67	2e-23
CYB561	3.04	5.67e-18		MFAP5	-3.67	5.21e-14
LSR	3.01	6.07e-17		SLC4A4	-3.67	3.63e-11
FARP1	3	4.39e-15		NMT2	-3.66	1.69e-18
LRRC1	3	7.08e-22		HSPB2	-3.65	1.67e-27
EPB41L5	2.99	3.52e-16		ACADL	-3.65	2.16e-26
MMP1	2.99	2.43e-05		MEOX2	-3.65	2.15e-16
SLC16A6	2.99	1.34e-08		STX11	-3.63	3.61e-29
COL1A1	2.98	1.25e-11		SLC16A7	-3.63	3.66e-27
DTL	2.98	5.75e-17		PFKFB1	-3.63	9.06e-24
EFHD1	2.98	7.83e-09		AOX1	-3.62	2.58e-25
TNNT1	2.98	6.54e-06		PCDH9	-3.61	3.72e-23
DNAJC12	2.96	2.25e-05		P2RY14	-3.61	5.05e-16
BGN	2.94	1.3e-14		HSPB7	-3.6	2.12e-24
SORD	2.94	2.62e-11		VGLL3	-3.59	2.6e-28
MARCKSL1	2.93	1.31e-16		EMP1	-3.58	2.16e-21
CCNE2	2.91	3.63e-14		VLDLR	-3.58	8.46e-12
ESR1	2.91	0.000241		TLN2	-3.57	8.75e-20
LLGL2	2.9	2.86e-20		SEMA3G	-3.56	5.6e-12
CENPF	2.89	2.11e-17		NPR1	-3.55	1.33e-21
GINS2	2.89	4.79e-13		SAA4	-3.55	2.69e-15
ANKRD10	2.88	1.05e-19		MGLL	-3.53	7.88e-13
LRRC8E	2.88	4.58e-15		CHL1	-3.51	1.34e-16
ZWINT	2.88	4.89e-14		CXCL12	-3.51	3.09e-11
GSPT1	2.86	7.97e-21		NIPSNAP3B	-3.5	3.17e-27
SOX4	2.86	6.01e-20		ZBTB16	-3.5	5.62e-13
GALNT7	2.85	9.43e-11		GPC3	-3.47	3.59e-16
XBP1	2.84	1.32e-08		ADM	-3.47	4.05e-14
SHANK2	2.83	1.54e-14		ANK2	-3.46	1.72e-21
PTTG1	2.82	5.16e-11		NRN1	-3.45	9.61e-22
SEMA3F	2.82	1.32e-15		CACNA2D1	-3.45	8.83e-15
TYMS	2.82	8.72e-11		F13A1	-3.43	2.07e-14
FLNB	2.81	2.27e-12		MATN2	-3.43	4.37e-09
MB	2.81	9.61e-11		MDFIC	-3.42	7.47e-23
MICAL2	2.81	2.36e-14		CFH	-3.42	3.06e-13
TFAP2C	2.81	1.41e-09		ENPP2	-3.42	7.8e-12
TMEM97	2.8	1.06e-09		HSD11B1	-3.41	2.93e-16
ARNT2	2.79	5.29e-09		NTRK2	-3.4	2.02e-12
NAT1	2.79	0.000309		KCNB1	-3.38	2.95e-15
RAB26	2.79	4.82e-13		ADRA2A	-3.38	2.01e-11
F12	2.77	1.86e-12		SFRP1	-3.38	1.33e-06
ANXA9	2.75	1.32e-06		MMP28	-3.37	1.07e-26
SPP1	2.75	2.65e-06		CAT	-3.37	5.02e-19
ST14	2.75	1.14e-15		APOD	-3.37	8.87e-06
UBE2C	2.75	6.36e-12		EFEMP1	-3.36	2.92e-09
MAPK13	2.74	1.66e-13		HSPA12A	-3.35	1.77e-19
RPS24	2.74	7.6e-13		PYGL	-3.35	4.61e-12
IGF1R	2.73	4e-08		PTGER3	-3.34	6.26e-23
MGP	2.72	1.08e-05		RARRES2	-3.33	5.96e-14
CBX4	2.71	3.12e-16		ALDH1L1	-3.32	1.76e-24
STAP2	2.7	2.52e-16		CASQ2	-3.32	3.9e-21
EPS8L2	2.69	3.77e-16		MT1M	-3.3	5.69e-25
XPO1	2.69	3.99e-24		ACACB	-3.26	1.29e-21
PRKCZ	2.68	1.67e-26		MFAP4	-3.26	3.46e-14
GRHL2	2.67	8.99e-20		UGP2	-3.25	5.14e-17
VDR	2.67	4.77e-17		ECHDC1	-3.24	7.55e-17
HMGB3	2.66	2.42e-13		ACO1	-3.23	1.18e-18
DLG3	2.65	4.54e-20		CDKN2C	-3.2	2.01e-22
EFNA1	2.65	1.39e-16		RRAGD	-3.2	8.73e-21
ENC1	2.65	1.42e-13		VTI1B	-3.2	2.38e-19
BIK	2.64	4.23e-11		PTGIS	-3.2	2.56e-12
SOX9	2.64	1.89e-08		TNS1	-3.19	5e-25
TFF3	2.64	0.000635		ALDH2	-3.17	1.27e-13
IER3	2.63	1.01e-12		EBF2	-3.16	1.01e-21
SULF1	2.61	1.25e-08		FOLR2	-3.16	2.11e-17
TRA2A	2.6	1.54e-23		HOXA10	-3.15	3.85e-14
PAIP1	2.59	2.04e-19		RNASE1	-3.15	7.44e-13
HOXC10	2.58	8.38e-07		ABCA6	-3.14	6.66e-23
SDC4	2.58	2.18e-13		CRTAP	-3.14	3.25e-15
LEF1	2.57	3.02e-09		NDN	-3.14	3.46e-15
PCBP2	2.57	1.07e-18		CSN1S1	-3.12	8.32e-19
SFI1	2.57	8.59e-10		GNG11	-3.12	8.04e-15
CKS2	2.56	1.12e-10		CDKN2B	-3.12	1.83e-10
MELK	2.56	8.8e-11		LARP6	-3.11	1.05e-17
SLC9A3R1	2.56	9.25e-12		ACAA2	-3.11	4.55e-15
TPBG	2.56	1.88e-11		LEPR	-3.11	2.07e-12
TRAF4	2.56	5.6e-16		CEBPA	-3.1	8.01e-16
CACNA1D	2.55	1.05e-06		CPM	-3.09	2.5e-25
CBFA2T2	2.55	3.35e-20		DLC1	-3.09	2.1e-17
POSTN	2.55	1.01e-07		FZD4	-3.09	4.71e-16
STC2	2.55	7.54e-05		FBLN5	-3.08	5.74e-18
VTCN1	2.55	1.41e-05		RBMS3	-3.08	1.39e-15
DDR1	2.54	2.99e-15		EGFL6	-3.08	5.29e-09
TRIB3	2.54	5.79e-11		C10orf10	-3.07	1.55e-17
BAMBI	2.53	1.38e-06		AVPI1	-3.06	6.2e-19
PRRG4	2.53	6.68e-12		STEAP1	-3.06	1.15e-09
FKBP4	2.51	5.15e-13		PPAP2B	-3.05	1.1e-11
REEP1	2.51	4.17e-07		ADRB2	-3.04	2.97e-19
CD9	2.5	1.85e-07		TYRO3	-3.03	6.29e-24
WISP1	2.5	4.49e-10		TGFBR3	-3.02	4.03e-07
ATP1B1	2.49	1.66e-09		SAMD4A	-3.01	3.16e-16
CACNB3	2.49	7.95e-15		PLA2G2A	-3	1.04e-19
ATP8B1	2.48	3.14e-09		SCD	-3	1.38e-14
KIF2C	2.47	6.51e-10		MAF	-3	5.21e-14
PAQR4	2.47	5.77e-15		IRS2	-3	8.82e-09
PPAP2C	2.46	1.67e-11		PLSCR4	-2.99	6.56e-14
TMEM30B	2.46	5.91e-10		EPB41L2	-2.98	8.11e-24
HES1	2.45	8.59e-17		SERPINF1	-2.97	1.86e-12
MYO5C	2.45	2.09e-13		DIAPH2	-2.96	3.51e-16
ELF3	2.44	8.52e-14		LDHB	-2.96	1.38e-10
ZNF692	2.44	1.28e-19		BANK1	-2.95	7.35e-19
APOBEC3B	2.43	1e-08		FADS3	-2.95	2.45e-14
CEP55	2.43	1.02e-08		GNAL	-2.92	2.56e-19
GALNT3	2.43	8.21e-05		NUDT7	-2.92	2.61e-17
SLC7A5	2.43	5.84e-07		ITSN1	-2.92	3.58e-14
TMED3	2.43	1.44e-13		CD209	-2.9	2.49e-27
PPP1R13L	2.42	3.59e-13		SLC1A3	-2.9	3.58e-13
PRR11	2.42	7.54e-09		CKMT2	-2.89	2.78e-19
CDCP1	2.41	1.14e-10		LHFP	-2.88	2.88e-20
FN1	2.41	5.5e-11		RNASE4	-2.88	4.51e-10
GFRA1	2.41	0.000199		ITGA7	-2.87	4.78e-19
MCM2	2.41	2.59e-13		CD302	-2.87	2.42e-10
RHOH	2.41	7.03e-07		MAB21L1	-2.86	2.03e-18
COBL	2.4	2.63e-08		FAM69A	-2.86	1.53e-15
ALCAM	2.39	1.47e-08		TGFBR2	-2.86	3.81e-11
BUB1B	2.39	2.19e-09		OXCT1	-2.84	5.94e-12
AP1G2	2.38	5.48e-17		ABI3BP	-2.84	1.06e-08
COL1A2	2.37	1.76e-08		CA3	-2.83	2.22e-08
TK1	2.37	3.35e-11		KLF4	-2.82	1.38e-20
KCTD15	2.36	9.31e-12		ZAK	-2.82	1.95e-19
PPM1H	2.36	1.52e-09		RETSAT	-2.82	8.92e-14
NDE1	2.35	9.16e-20		DHRS3	-2.82	4.26e-12
CANT1	2.34	1.16e-12		PGM1	-2.82	9.4e-12
KCNK1	2.34	6.7e-06		ECHDC3	-2.82	6.18e-10
NASP	2.34	1.13e-12		EHD2	-2.81	1.58e-14
RABEP2	2.33	2.94e-12		EGFR	-2.81	1.07e-11
WFDC2	2.33	8.46e-05		COL4A1	-2.8	1.96e-11
SYCP2	2.32	9.19e-09		VSIG4	-2.8	3.67e-11
KIAA1217	2.31	5.97e-16		TACC1	-2.79	3.59e-12
MYO6	2.31	3.74e-13		APOB	-2.78	4.19e-21
TPX2	2.31	1.09e-09		MEST	-2.78	9.1e-09
ISG15	2.3	4.14e-07		SYNPO2	-2.77	3.69e-15
LRP2	2.29	0.00106		TRHDE	-2.76	2.47e-23
NEK2	2.29	5.17e-12		AGPAT2	-2.76	1.14e-20
TRIM45	2.29	2.36e-10		APOL6	-2.76	2.64e-15
CCNB2	2.28	3.61e-10		HLF	-2.75	6.83e-18
CDC42SE1	2.28	3.01e-14		KCNJ8	-2.75	4.46e-13
LIMK2	2.28	5.17e-16		CXCL2	-2.75	3.84e-11
SHB	2.28	6.11e-16		LAMA4	-2.74	2.01e-24
SLC1A4	2.28	3.98e-08		LONRF3	-2.74	1.77e-15
HMMR	2.27	4.36e-09		RECK	-2.73	3.55e-12
INADL	2.27	1.29e-11		WNT11	-2.72	7.5e-15
MDK	2.27	1.93e-07		PPAP2A	-2.72	1.92e-14
PHLDA2	2.27	1.15e-06		NFIL3	-2.72	2.2e-13
CIRBP	2.26	1.95e-09		PDGFD	-2.72	3.87e-08
IGFBP2	2.26	8.01e-06		NAALAD2	-2.71	1.21e-19
ANK3	2.25	1.22e-08		DCN	-2.71	2.88e-10
ATHL1	2.25	1.58e-05		MOCS1	-2.7	6.14e-19
C3orf52	2.25	5.27e-09		ITGB1BP1	-2.68	5.1e-18
CLDN4	2.25	2.49e-15		KCNAB1	-2.68	1.95e-16
CLGN	2.24	1.44e-05		LDB2	-2.68	4.2e-16
RBBP4	2.24	2.54e-19		LRP1B	-2.67	3.38e-10
SLC20A1	2.24	1.46e-14		CTNNAL1	-2.66	1.31e-15
TMEM132A	2.24	1.14e-10		SUCLA2	-2.66	1.16e-14
DLG5	2.23	1.47e-08		AGTR1	-2.66	0.000693
HIST2H2BE	2.23	1.72e-05		SLC7A10	-2.65	4.91e-22
MMP9	2.23	0.000432		COBLL1	-2.65	1.48e-21
SSX2IP	2.22	1.03e-12		MYOM1	-2.65	2.15e-20
SYTL2	2.22	1.65e-06		ITM2A	-2.65	4.86e-12
EFHC1	2.21	6.81e-12		PECR	-2.64	2.5e-20
SLC39A6	2.21	5.15e-07		SEPT11	-2.64	1.74e-19
C3orf14	2.2	4.53e-08		DNASE1L3	-2.64	3.15e-19
RORC	2.2	1.07e-07		SPRY2	-2.64	1.56e-10
RUNX1	2.2	3.37e-13		PLTP	-2.64	2.04e-10
F2RL2	2.19	2e-07		HNMT	-2.63	8.46e-15
GPR56	2.19	9.84e-10		APBB1IP	-2.63	9.18e-14
HELLS	2.19	1.14e-12		HADH	-2.62	1.02e-19
KIF20A	2.19	7.16e-11		RFTN1	-2.62	3.15e-13
GALE	2.18	4.77e-10		PRELP	-2.6	8.88e-16
PAPD4	2.18	3.42e-12		TRDN	-2.6	1.88e-13
PVT1	2.18	6.25e-10		METTL7A	-2.6	1.18e-10
ENO2	2.17	1.48e-06		ZFPM2	-2.59	7.27e-17
EPHB4	2.17	4.92e-11		ABCC6	-2.58	3e-09
SLC35A2	2.17	2.82e-17		CLU	-2.58	9.03e-08
CDH3	2.16	9.35e-06		FGL2	-2.57	1.37e-09
BARD1	2.15	8.09e-13		PDGFRL	-2.57	1.92e-08
BIRC5	2.15	3.06e-07		NR3C1	-2.55	4.38e-22
CXCL10	2.15	7.99e-05		PLCL2	-2.55	9.7e-18
SH3BP4	2.15	9.27e-09		CSTA	-2.55	6.53e-06
TSPAN5	2.15	1.1e-06		MS4A4A	-2.54	2.73e-18
ATP2A2	2.14	1.04e-16		OLFML1	-2.54	8.87e-16
RAB15	2.14	4.57e-15		GULP1	-2.54	1.76e-12
SLC12A8	2.14	2.47e-09		CD163	-2.54	1.85e-08
ASPM	2.13	4.42e-10		GBE1	-2.53	2.72e-16
MORF4L2	2.13	2.34e-10		ZFP36	-2.53	8.4e-13
LAMA5	2.12	2.39e-14		PTGDS	-2.53	2.33e-09
MGAT4A	2.12	2.06e-08		SEPT8	-2.52	4.68e-17
RIPK4	2.12	6.78e-08		PC	-2.52	5.11e-14
USP34	2.11	2.73e-13		CCL8	-2.52	2.27e-08
MTL5	2.09	2.6e-09		FMOD	-2.52	1.66e-07
SLC35E2	2.09	7.43e-10		RHOQ	-2.51	4.09e-21
ABCC5	2.08	4.91e-08		PFKFB3	-2.51	4.21e-12
HIST1H2BG	2.08	0.000187		TWIST1	-2.51	3.74e-08
RNF43	2.08	2.49e-08		TMEM140	-2.5	1.39e-14
SLC7A1	2.08	2.12e-11		MSX1	-2.5	2.59e-13
EGLN3	2.07	3.08e-07		PTGS2	-2.5	1.17e-10
MAGED2	2.07	2.33e-11		VEGFB	-2.49	3.85e-14
PPAT	2.07	4.16e-11		LAIR1	-2.49	1.37e-13
PVRL2	2.07	3.51e-12		MYOC	-2.49	4.65e-13
WWC1	2.07	2.75e-12		CDKN1C	-2.49	2.44e-11
GREB1	2.06	9.53e-05		STS	-2.48	2.47e-14
MAP7	2.06	4.1e-09		SKAP2	-2.47	2.35e-11
RAD51AP1	2.06	2.1e-09		PTEN	-2.46	8.48e-16
AUTS2	2.05	1.34e-08		FBN1	-2.45	9.19e-14
BCOR	2.05	5.58e-10		ACSL4	-2.44	2.05e-16
CASC5	2.05	3.59e-11		MXRA7	-2.44	5.6e-15
HIST1H3H	2.05	1.17e-05		HIBADH	-2.44	1.09e-12
JUP	2.05	5.79e-14		GYPC	-2.43	1.06e-18
RARRES3	2.05	3.94e-07		VIM	-2.43	5.56e-13
SYMPK	2.05	8.61e-16		TMEM135	-2.43	7.04e-12
AKAP10	2.03	2.66e-13		RBPMS	-2.43	1.35e-07
CELSR2	2.02	1.55e-07		CAMK1	-2.42	3.21e-17
MCM4	2.02	5.43e-14		LIFR	-2.42	9.09e-11
ECT2	2.01	4.55e-11		BMP2	-2.41	1.77e-19
RAB3D	2.01	8.98e-14		SYNPO	-2.41	5.19e-13
RAP1GAP	2.01	3.72e-08		SSPN	-2.41	2.65e-12
STIL	2.01	2.72e-17		TUBB6	-2.41	3.12e-12
ZNF638	2.01	4.18e-14		ADD3	-2.41	8.3e-10
LAPTM4B	2	2.82e-06		TFPI	-2.41	1.52e-08
PSD4	2	2.81e-17		BOK	-2.4	5.08e-07
SMARCA4	2	2.69e-19		ATP1A2	-2.39	2.79e-24
TRIP13	2	7.66e-08		SLIT3	-2.39	3.09e-18
ZNF587	2	3.95e-16		CLIC5	-2.39	7.41e-14
ELMO3	1.99	8.57e-09		FSTL1	-2.38	1.77e-17
ITPR3	1.99	7.21e-09		LAMA2	-2.38	3.27e-13
TTK	1.99	3.81e-09		NR1H3	-2.38	6.37e-11
BCL2L11	1.98	9.35e-10		SPON1	-2.38	3.12e-09
COL5A1	1.98	1.42e-07		AADAC	-2.37	5.25e-18
KIAA1467	1.98	0.000168		PLOD2	-2.37	2.67e-09
RET	1.97	0.00139		FKBP5	-2.37	2.57e-08
TSPAN1	1.97	5.93e-05		EHHADH	-2.36	5.18e-15
EWSR1	1.96	1.22e-16		MBNL3	-2.36	5.15e-10
INPP4B	1.96	8.32e-07		TNFAIP8	-2.35	1.33e-10
NACA	1.96	2.99e-11		RRAS2	-2.34	1.47e-16
PIK3R3	1.96	7.19e-10		DIXDC1	-2.34	1.32e-15
SLC1A2	1.96	0.000195		BIN1	-2.34	3.71e-15
SPG7	1.96	2.38e-13		CLEC2B	-2.34	3.19e-13
FANCF	1.95	2.37e-13		BNIP2	-2.34	1.87e-11
ISYNA1	1.95	8.98e-07		CCL2	-2.34	2.64e-10
METTL3	1.95	1.83e-09		PTGER4	-2.34	1.89e-09
MTHFD2	1.95	4.76e-14		CXCL14	-2.34	0.000466
PDZK1IP1	1.95	9.7e-05		PVRL3	-2.33	1.28e-25
RUSC1	1.95	2e-08		GSN	-2.33	1.3e-25
IRF7	1.94	4.44e-10		ARHGAP24	-2.33	2.26e-21
MIF	1.94	4.72e-12		ANGPTL4	-2.33	1.74e-18
NUP210	1.94	1.31e-10		ETFB	-2.33	5.52e-11
PPP1R10	1.94	4.24e-10		RGS2	-2.33	6.71e-10
EFNA4	1.93	1.23e-09		FLRT2	-2.33	1.42e-09
RECQL4	1.93	1.03e-09		SHMT1	-2.32	7.38e-15
ATAD2	1.92	1.09e-09		EGR1	-2.32	5.24e-10
NFATC2IP	1.92	5.1e-13		SGCE	-2.32	1.97e-06
POLR2J2	1.92	3.24e-17		CREB5	-2.31	2.33e-15
POGK	1.91	9.24e-11		ASAH1	-2.31	3.14e-07
RHBDF1	1.91	5.33e-09		CUTC	-2.3	1.25e-16
TRIM14	1.91	1.5e-08		PCSK5	-2.3	4.12e-16
FAM102A	1.9	1.68e-12		PROS1	-2.3	8.49e-11
GRP	1.9	6.04e-06		FBLN1	-2.3	3.24e-10
PDIA4	1.9	2.3e-13		GABRE	-2.3	5.77e-10
SDCCAG8	1.9	5.02e-20		PGM5	-2.29	8.22e-20
HCRP1	1.89	7.85e-10		LMOD1	-2.29	3.07e-12
STC1	1.89	0.00033		GMFG	-2.29	1.76e-11
CHML	1.88	7.04e-09		STON1	-2.29	9.69e-10
KIF11	1.88	5.54e-08		PDZRN3	-2.29	1.86e-08
PAWR	1.88	1.15e-11		MDH1	-2.28	9.2e-14
SYNJ2	1.88	1.87e-11		ETFA	-2.28	1.07e-13
ZFYVE16	1.88	2.77e-09		FYN	-2.27	1.04e-13
ZNF207	1.88	2.09e-11		MEOX1	-2.27	2.69e-09
ABAT	1.87	1.18e-05		PDGFRA	-2.27	2.13e-07
HIP1R	1.87	1.5e-10		TSPAN3	-2.26	1.12e-26
SEMA4C	1.87	7.44e-10		QKI	-2.26	1.46e-23
CCDC64	1.86	4.79e-10		MRAS	-2.26	1.36e-22
GPR39	1.86	4.91e-06		ENPEP	-2.26	2.08e-15
KIF4A	1.86	2.43e-08		NRP1	-2.26	1.29e-12
PILRB	1.86	1.52e-10		MS4A6A	-2.26	1.36e-12
SUSD4	1.86	1.33e-06		PTPN21	-2.26	9.19e-12
TNC	1.86	0.000296		CD248	-2.26	1.6e-11
UGCG	1.86	1.02e-08		NR3C2	-2.26	4.97e-11
DNMT1	1.85	9.87e-15		PALMD	-2.25	4.4e-22
HIST3H2A	1.85	5.09e-05		RRAS	-2.25	6.51e-11
TAPBP	1.85	1.98e-11		SDC2	-2.25	2.06e-10
TSPAN13	1.85	8.04e-13		DCBLD2	-2.24	1.09e-12
ATP2A3	1.84	0.000158		EPB41L3	-2.24	9.85e-12
RAB17	1.84	6.02e-09		MEIS2	-2.24	1.69e-10
ABCG1	1.83	7.03e-08		MT1X	-2.24	3.95e-08
CTTN	1.83	7.89e-09		OMD	-2.23	6.33e-12
EXOC7	1.83	2.62e-15		ACAT1	-2.23	2.24e-11
GOT2	1.83	5.44e-09		F8	-2.22	1.51e-13
NCAPG	1.83	2.23e-08		EMILIN2	-2.21	1.05e-12
SLC4A8	1.83	2.4e-08		GSTM5	-2.21	2.17e-09
SORL1	1.83	1.85e-10		ASS1	-2.21	1.15e-05
TBC1D9	1.83	7.31e-06		RGN	-2.2	9.79e-15
AFF4	1.82	1.38e-10		C11orf73	-2.2	3.07e-12
ARFGAP1	1.82	3.05e-16		PCCA	-2.2	2.09e-09
ATPIF1	1.82	9.1e-10		FBLN2	-2.2	4.45e-09
C1orf116	1.82	0.000272		MYL9	-2.2	6.89e-09
IFI6	1.82	0.000262		HRSP12	-2.2	1.24e-08
TSTA3	1.82	7.26e-12		FEZ1	-2.19	5.5e-18
VGLL4	1.82	1.44e-17		RASA3	-2.19	9.25e-17
FAM60A	1.81	9.74e-08		STAT5A	-2.19	2.61e-16
GDAP1	1.81	0.000803		EPAS1	-2.19	2.12e-11
GP2	1.81	0.0011		EHBP1	-2.19	5.88e-10
PCGF2	1.81	3.92e-07		ARHGEF6	-2.19	3.46e-09
SLC44A4	1.81	5.1e-06		PIR	-2.19	2.28e-08
TLE3	1.81	4.04e-12		UCHL1	-2.19	4.27e-08
VPS37C	1.81	1.22e-12		ATP8B4	-2.18	4.9e-18
ATP6AP1	1.8	7.85e-07		SART1	-2.17	5.75e-13
DEF6	1.8	2.01e-10		LAMC1	-2.17	2.08e-11
PPFIBP1	1.8	2.8e-06		TXNIP	-2.17	4.47e-09
CENPA	1.79	2.28e-06		HSDL2	-2.16	4.99e-19
GTF3A	1.79	5.84e-11		SH3GLB1	-2.16	6.24e-13
KIAA0907	1.79	9.32e-15		DAB2	-2.16	1.28e-12
SYT13	1.79	0.00733		SNTB2	-2.15	1.06e-15
CSTF3	1.78	1.73e-10		PARVA	-2.15	7.4e-12
ERBB4	1.78	1.91e-05		SPTBN1	-2.14	3.84e-24
MXRA5	1.78	5.09e-07		ACADM	-2.14	3.2e-14
SEC61A1	1.78	1.03e-08		GABARAPL1	-2.14	1.02e-13
SNRPA1	1.78	5.79e-14		BICC1	-2.14	8.2e-11
TMPRSS3	1.78	0.000176		VAMP5	-2.14	1.07e-08
CLDN7	1.77	1.66e-08		FAM49A	-2.13	6.98e-18
NME3	1.77	7.97e-09		PALM	-2.13	8.93e-18
NRIP3	1.77	0.00114		SDHD	-2.13	1.1e-14
RPL10	1.77	3.84e-10		RGL1	-2.13	7.59e-13
SERPINA1	1.77	0.00695		NEK7	-2.13	4.92e-12
TIAM1	1.77	1.83e-05		CYP26B1	-2.13	1.14e-11
CDC25B	1.76	2.21e-07		PEX19	-2.13	5.32e-11
CLSTN1	1.76	7.36e-13		S100A10	-2.12	3.79e-13
GTF3C1	1.76	6.86e-14		DAAM2	-2.12	2.65e-11
LIG1	1.76	2.71e-15		PDE4DIP	-2.11	2.96e-13
PYCARD	1.76	1.78e-06		ARHGEF4	-2.11	7.32e-12
RAB40C	1.76	1.68e-09		CYR61	-2.11	1.5e-09
SLC11A2	1.76	3.02e-12		FCGR2B	-2.11	3.5e-09
TAF15	1.76	1.07e-10		SPRY1	-2.11	1.22e-08
RALGPS2	1.75	1.22e-07		HP	-2.1	8.83e-09
ROGDI	1.75	5.1e-12		RPL23	-2.1	9.97e-08
HN1	1.74	1.31e-10		EDNRB	-2.09	6.78e-20
LMO7	1.74	8.81e-08		SPG20	-2.09	4.39e-16
MICB	1.74	4.03e-05		HOXA7	-2.09	1.07e-13
NBPF10	1.74	3.14e-09		AKAP7	-2.09	2.9e-12
OBSL1	1.74	4.01e-05		ETFDH	-2.08	5.84e-16
OVOL1	1.74	3.78e-10		AHNAK	-2.08	3.08e-12
PSRC1	1.74	7.69e-12		FOXN2	-2.08	6.23e-12
PTPRF	1.74	2.32e-10		ELTD1	-2.08	1.09e-11
ARSD	1.73	1.86e-10		DLD	-2.08	8.95e-10
GGT1	1.73	8.82e-05		GSPT2	-2.08	6.17e-06
GPR27	1.73	0.000124		CALCRL	-2.07	1.7e-15
LRRFIP1	1.73	6.36e-11		FMO3	-2.07	9.02e-10
TRAF5	1.73	3.99e-07		APOLD1	-2.07	4.22e-09
ZNF764	1.73	1.36e-10		BCHE	-2.07	5.53e-06
CDT1	1.72	3.6e-08		GDPD5	-2.06	9.64e-14
KIAA1598	1.72	1.5e-08		PDE8B	-2.06	1.6e-13
PPA2	1.72	8.91e-11		CITED2	-2.06	1.97e-09
CKAP4	1.71	2.83e-14		HSPB8	-2.06	0.000383
DACH1	1.71	0.000464		PDE3A	-2.05	1.59e-22
FBXO41	1.71	1.75e-09		ADRBK2	-2.05	2.03e-17
FUS	1.71	5.04e-13		KCTD12	-2.05	4.03e-10
KIAA0895	1.71	9.95e-09		PTRF	-2.04	2.48e-20
LY6E	1.71	1.37e-05		EML1	-2.04	1.01e-14
RARA	1.71	1.52e-07		BNIP3L	-2.03	3.71e-13
ATP1A1	1.7	8.08e-11		TTLL7	-2.03	2.2e-11
MGEA5	1.7	1.08e-12		TNXB	-2.02	2.09e-20
MUM1	1.7	2.75e-13		MAP1LC3C	-2.02	2.44e-18
NKTR	1.7	5.65e-10		RHOBTB3	-2.02	2.12e-16
TPM1	1.7	6.19e-09		CYP2U1	-2.02	3.6e-13
TTC22	1.7	4.92e-05		RUNX1T1	-2.02	3.91e-11
ZNF451	1.7	1.86e-10		DPYD	-2.02	2.84e-08
ZWILCH	1.7	1.58e-09		RND3	-2.02	1.14e-07
BAIAP2	1.69	2.53e-08		THBS4	-2.02	0.000263
CPSF1	1.69	2.87e-09		EPB41L4B	-2.01	1.93e-17
DLG1	1.69	4.58e-10		KLF15	-2.01	7.75e-17
DNAJC1	1.69	9.13e-09		ALDH6A1	-2.01	1.81e-13
NME7	1.69	3.39e-05		THRB	-2.01	7.94e-11
PIK3R2	1.69	5.55e-12		GAS1	-2.01	1.23e-06
PRKRA	1.69	8.7e-11		TFPI2	-2.01	0.0018
SP3	1.69	3.29e-11		ANGPTL2	-2	5.16e-19
STAT1	1.69	1.11e-05		SIM1	-2	3.79e-16
PARP12	1.68	3.94e-08		C6	-2	1.09e-13
PATZ1	1.68	8.02e-12		HOXA5	-2	1.37e-10
SLC2A10	1.68	0.000746		UBE2E3	-2	4.2e-07
STX3	1.68	2.35e-09		CPE	-2	1.29e-06
SYT17	1.68	9.62e-05		SNX3	-1.99	5.66e-15
TRPM4	1.68	4.63e-12		PLD1	-1.99	1.21e-13
WDR6	1.68	3.52e-14		EPM2A	-1.99	1.23e-13
IL17RB	1.67	0.000107		JAM2	-1.99	2.93e-13
MAP3K9	1.67	3.08e-11		CCPG1	-1.99	8.86e-12
RACGAP1	1.67	4.17e-10		S100A4	-1.99	4.56e-08
RAMP1	1.67	0.000119		EIF4EBP2	-1.98	5.52e-21
SDCCAG3	1.67	5.93e-14		PNPLA2	-1.98	7.32e-21
DNAJC7	1.66	3.07e-15		MAPK10	-1.98	3.68e-19
FNBP1	1.66	2.7e-09		OSTM1	-1.98	1.58e-16
GCAT	1.66	4.72e-09		DHDDS	-1.98	5.24e-13
HSPA2	1.66	0.000575		FLI1	-1.98	7.4e-08
ILF3	1.66	1.14e-11		MARCO	-1.98	7.21e-07
REPS2	1.66	5.54e-05		SYN2	-1.97	4.22e-22
RPL17	1.66	4.05e-09		SGCB	-1.97	7.16e-14
SRD5A1	1.66	0.000745		ABHD6	-1.97	3.32e-13
TPM4	1.66	1.58e-08		HAS2	-1.97	5.72e-11
TUFT1	1.66	3.64e-07		PDHA1	-1.97	6.31e-10
ZNF131	1.66	6.3e-16		LY96	-1.97	7.59e-10
C5orf28	1.65	9.33e-10		C7	-1.97	2.09e-06
FZD2	1.65	1.88e-07		COL4A2	-1.97	4.17e-06
GRTP1	1.65	3.39e-06		PRKD3	-1.96	1.88e-09
IPO4	1.65	2.22e-11		PEMT	-1.96	8.29e-08
MAP4K4	1.65	2.1e-07		TMOD1	-1.95	1.05e-15
MYBL1	1.65	0.000832		GALNT12	-1.95	5.59e-13
OFD1	1.65	6.4e-15		NPY5R	-1.95	3.06e-12
PBK	1.65	2.71e-06		FBXL5	-1.95	3.78e-12
PDLIM5	1.65	1.52e-06		CLCN4	-1.95	6.99e-11
RGS4	1.65	0.000345		SERINC1	-1.95	2.08e-08
ZNF239	1.65	6.88e-08		PTPLA	-1.95	5.46e-08
KIF22	1.64	2.35e-08		ICAM2	-1.94	3.88e-10
NPDC1	1.64	1.08e-07		ACYP2	-1.94	4.61e-10
PSD3	1.64	0.00304		LPHN2	-1.94	8.69e-10
RGL2	1.64	6.45e-12		KLF2	-1.94	1.39e-09
SRRM2	1.64	2.4e-09		NAV3	-1.94	0.000134
SUZ12	1.64	1.04e-09		SGK2	-1.93	1.63e-20
TES	1.64	1.37e-07		PDK4	-1.93	1.71e-15
ABCC3	1.63	0.00026		TK2	-1.93	1.34e-14
GDF15	1.63	0.000395		FRMD4A	-1.93	2.84e-06
PUS7	1.63	4.63e-12		GIMAP6	-1.92	3.02e-10
RUNX2	1.63	4.3e-07		OSBPL1A	-1.92	2.08e-07
SPATS2	1.63	4.93e-14		EFNA5	-1.92	1.02e-05
CTPS2	1.62	3.33e-07		F3	-1.92	1.75e-05
LMNB2	1.62	2.27e-08		GTDC1	-1.91	3.14e-16
MAD2L1	1.62	9.85e-06		ARHGAP6	-1.91	1.07e-09
MZF1	1.62	3.76e-08		PCYOX1	-1.91	1.37e-05
PLEKHF2	1.62	1.44e-05		NOVA1	-1.91	6.62e-05
POLD1	1.62	5.64e-12		TLR4	-1.9	1.77e-19
CALML5	1.61	0.00993		C11orf63	-1.9	1.6e-17
CENPM	1.61	1.77e-09		CD58	-1.9	2.18e-10
GALNT10	1.61	7.74e-07		NT5E	-1.9	7.55e-10
HIST1H2BE	1.61	6.63e-06		SLIT2	-1.9	4.93e-08
HIST1H3E	1.61	1.38e-06		PJA1	-1.89	7.02e-09
IFT122	1.61	0.000142		ABHD5	-1.88	1.42e-13
LPP	1.61	2.62e-10		COL4A3BP	-1.88	5.99e-12
PAICS	1.61	8.86e-12		PHACTR2	-1.88	3.12e-11
RAI1	1.61	1.85e-10		PLAGL1	-1.88	1.15e-10
RBM15	1.61	1.69e-07		TLR3	-1.88	1.26e-10
SPAG5	1.61	5.99e-09		PYGM	-1.87	2.62e-12
DPP3	1.6	6.47e-11		IDH3A	-1.87	5.47e-09
KIAA0247	1.6	1.16e-11		PLS3	-1.87	1.08e-07
KIF5C	1.6	0.00064		C1QA	-1.87	3.43e-05
RBM4	1.6	2.99e-10		MAOB	-1.87	0.000941
SEPT2	1.6	2.88e-12		ADAMTS2	-1.86	9.17e-18
SF1	1.6	8.05e-08		SLC25A20	-1.86	1.79e-14
TTLL12	1.6	3.27e-07		RWDD1	-1.86	4.94e-13
CBR4	1.59	4.22e-11		B4GALT6	-1.86	1.55e-12
CHD1L	1.59	1.01e-10		JUN	-1.86	4.99e-12
CTBP2	1.59	6.14e-12		CCNH	-1.86	6.71e-12
H2AFX	1.59	2.03e-08		TMEM47	-1.86	3.43e-11
LUC7L	1.59	3.5e-12		LACTB2	-1.86	1.12e-08
PIK3C2A	1.59	3.98e-09		ALDH1A2	-1.85	3.24e-14
CST6	1.58	0.000427		SNX1	-1.85	4.09e-09
EEF1A2	1.58	0.000592		PENK	-1.85	3.05e-08
HIST1H2BK	1.58	0.000946		LMBRD1	-1.85	1.01e-06
SEC61A2	1.58	4.92e-07		ALDH3A2	-1.84	3.16e-11
XPO7	1.58	1.78e-10		KLF11	-1.84	1.48e-09
ZFAND6	1.58	9.02e-11		ADAMTS9	-1.84	3.86e-08
MLLT11	1.57	8.2e-08		ITGB1	-1.84	3.03e-05
PRPF38B	1.57	2.5e-11		HIGD1B	-1.83	3.53e-12
SLC39A4	1.57	0.00029		ANXA5	-1.83	7.15e-10
YME1L1	1.57	1.06e-09		GLRX	-1.83	1.73e-06
ZDHHC13	1.57	3.84e-09		ABCD2	-1.82	2.29e-16
ZNF500	1.57	7.84e-11		CPVL	-1.82	3.37e-07
CDKN3	1.56	2.72e-05		SPARC	-1.82	2.23e-06
CYFIP2	1.56	0.000287		ATP5F1	-1.81	6.1e-15
FAM111A	1.56	3.45e-09		MAP3K5	-1.81	8.25e-12
LRBA	1.56	1.23e-06		ROCK2	-1.81	8.95e-09
PIAS3	1.56	8.88e-08		MBNL2	-1.81	5.37e-08
SCRIB	1.56	2.27e-09		NFIB	-1.81	9.7e-06
ASNS	1.55	1.15e-06		MYH1	-1.81	1.84e-05
BCAS1	1.55	8.65e-06		NQO1	-1.81	0.000848
GLI3	1.55	3.35e-06		MYCT1	-1.8	3.56e-17
LMNB1	1.55	8.64e-10		PTPRG	-1.8	3.92e-15
MAZ	1.55	1.29e-10		NNT	-1.8	9.4e-14
METRN	1.55	4.86e-06		RXRA	-1.8	1.83e-12
NR2F6	1.55	9.76e-07		DECR1	-1.8	2.53e-11
TNFRSF12A	1.55	7.87e-06		UQCRC2	-1.8	1.32e-06
GCH1	1.54	4.17e-05		PHYH	-1.8	1.9e-06
IKBKB	1.54	6.82e-08		EMX2	-1.79	3.18e-13
LYPD3	1.54	3.56e-05		DCTN6	-1.79	6.25e-11
XIST	1.54	2.64e-06		DPP4	-1.79	8.74e-11
CCDC14	1.53	1.56e-07		MAFF	-1.79	1.7e-10
KIF23	1.53	1.54e-07		MEF2C	-1.79	8.91e-10
MFAP2	1.53	6.43e-05		IL6	-1.79	1.03e-08
NSUN6	1.53	1.2e-07		TCEA2	-1.79	1.71e-08
POU2F3	1.53	1.01e-05		SLC25A16	-1.79	7.79e-07
PTP4A3	1.53	3.73e-06		VWF	-1.79	1.19e-05
SIDT1	1.53	0.000266		KLF9	-1.78	6.35e-18
ALDH18A1	1.52	6.05e-12		GPR124	-1.78	6.33e-13
AMMECR1	1.52	1.22e-07		RNF125	-1.78	8.76e-12
CDC7	1.52	3.68e-06		EIF1	-1.78	6.13e-11
CXCR4	1.52	1.85e-05		VEGFC	-1.78	4.08e-08
EPHB3	1.52	7.97e-09		AK2	-1.78	4.58e-08
HMG20B	1.52	6.03e-09		HEBP2	-1.78	8.71e-08
RBMX	1.52	5.01e-06		ID4	-1.78	9.31e-08
TANC2	1.52	1.8e-05		CCND2	-1.78	3.13e-07
TELO2	1.52	2.86e-13		CORO2B	-1.77	1.06e-16
ADAM8	1.51	6.52e-07		FAT4	-1.77	3.2e-16
AKAP8L	1.51	1.14e-06		MAP1B	-1.77	6.83e-08
BLNK	1.51	2.43e-05		STXBP6	-1.77	1.33e-07
FAAH	1.51	3.63e-06		TLE1	-1.77	1.03e-06
MYO10	1.51	1.04e-05		POLR2E	-1.77	1.12e-06
PKP4	1.51	2e-07		COL15A1	-1.77	1.05e-05
PLEKHA6	1.51	1.67e-05		DENND2A	-1.76	2.65e-19
PLS1	1.51	3.6e-05		PDE2A	-1.76	1.73e-18
PPFIA3	1.51	1.58e-06		NNAT	-1.76	9.35e-15
PTPLAD1	1.51	1.64e-06		C4orf19	-1.76	8.74e-12
RAE1	1.51	2.11e-14		ESD	-1.76	6.97e-10
SMC4	1.51	1.63e-09		PPID	-1.76	5.52e-09
DTX3	1.5	1.22e-10		TM7SF2	-1.76	4.95e-05
SPHK1	1.5	1.29e-06		VAMP3	-1.75	8.4e-15
CCNF	1.49	1.76e-11		RCBTB2	-1.75	1.27e-13
CNTNAP2	1.49	0.000654		JAK1	-1.75	2.4e-13
DGKD	1.49	2.35e-08		FTL	-1.75	2.35e-10
MX1	1.49	0.00169		SOD2	-1.75	1.04e-08
SMYD3	1.49	5.11e-08		RNF130	-1.75	8.79e-07
AEBP1	1.48	1.56e-05		BST1	-1.74	3.48e-20
CBX2	1.48	4.8e-05		ZNF423	-1.74	3.93e-07
CNNM4	1.48	1.99e-08		EPHX1	-1.74	1.39e-06
CRIP2	1.48	0.000283		OSR2	-1.74	2.72e-05
EMP2	1.48	5.46e-07		MCCC1	-1.73	9.05e-13
FZD3	1.48	6.83e-06		MITF	-1.73	4.14e-12
PADI2	1.48	0.00181		AMOTL2	-1.73	3.25e-07
PPP1R14B	1.48	3.2e-09		MAGI2	-1.73	6.73e-06
RALGPS1	1.48	5.17e-08		FGF13	-1.73	4.09e-05
CACNA2D2	1.47	4.12e-05		PTX3	-1.73	0.000665
GRB10	1.47	3.71e-07		APIP	-1.72	2.69e-10
H2BFS	1.47	0.000638		SLC9A6	-1.72	1.41e-09
KIAA0485	1.47	9.38e-05		SERPING1	-1.72	1.77e-05
PLEK2	1.47	4.08e-06		UBA2	-1.71	8.07e-15
SPAG1	1.47	4.42e-07		PRKD1	-1.71	3.77e-12
TNK2	1.47	4.68e-08		TNIP1	-1.71	6.5e-12
B3GALNT1	1.46	3.14e-07		MARCH2	-1.71	2.18e-11
CCNA2	1.46	1.17e-07		CEBPD	-1.71	2.67e-11
CCT3	1.46	1.93e-12		NRBF2	-1.71	2.86e-09
CNKSR1	1.46	1.63e-10		PPP2R5A	-1.71	2.09e-08
CORO2A	1.46	6.37e-08		PKD2	-1.71	2.92e-08
FBP1	1.46	0.0012		HDDC2	-1.71	8.22e-08
RPL37A	1.46	6.56e-07		EPS8	-1.71	3.02e-06
WDR4	1.46	1.64e-07		FMNL2	-1.71	5.42e-06
HMGA1	1.45	3.32e-07		PDE1A	-1.7	6.87e-14
RNASEH2A	1.45	1.6e-07		SLC22A3	-1.7	4.88e-13
SLC16A3	1.45	7.09e-05		STAT5B	-1.7	4.2e-11
SYNGR2	1.45	2.65e-05		EIF2B3	-1.7	1.12e-10
WHSC1	1.45	3.4e-13		KL	-1.69	7.1e-19
AHCY	1.44	4.08e-07		CREBL2	-1.69	3.01e-16
BST2	1.44	0.000749		STX12	-1.69	3.16e-13
C1orf106	1.44	0.000266		DNAJC15	-1.69	1.82e-09
CAPN1	1.44	9.52e-12		ANKRD40	-1.69	9.42e-09
GATA2	1.44	0.00011		AGPS	-1.69	5.71e-07
GON4L	1.44	2.76e-08		DAAM1	-1.69	1.86e-06
JARID2	1.44	3.22e-10		EPB42	-1.68	2.37e-17
MID1	1.44	3.18e-10		CALM1	-1.68	1.1e-12
NAT10	1.44	1.47e-09		CDC37L1	-1.68	8.93e-11
PAK4	1.44	1.59e-10		BNIP3	-1.68	5.81e-07
PLK2	1.44	0.000141		LGALS1	-1.68	9.42e-07
RUVBL2	1.44	1.41e-08		CLDN11	-1.68	0.000116
SERPINB6	1.44	2.81e-07		PTPRM	-1.67	8.81e-17
ARMC8	1.43	2.71e-11		ABCA1	-1.67	3e-14
CAPG	1.43	5.71e-05		CEP63	-1.67	1.07e-13
DNMT3A	1.43	2.22e-12		PPP3CB	-1.67	4.05e-13
ELAVL2	1.43	0.00247		CAPZA2	-1.67	1.78e-11
ENTPD6	1.43	4.66e-10		ZFAND5	-1.67	2.45e-11
ESPL1	1.43	1.09e-08		OPTN	-1.67	2.01e-09
HMGN1	1.43	1.3e-10		ADAMTS1	-1.67	2.81e-08
MFI2	1.43	0.000303		HABP4	-1.66	1.41e-26
MYBL2	1.43	4.54e-06		UTRN	-1.66	7.52e-11
MYEF2	1.43	1.47e-07		CDH5	-1.66	5.18e-10
RPS6KB2	1.43	3.65e-09		GCLC	-1.66	1.98e-09
STRAP	1.43	4.1e-09		GLUL	-1.66	2.17e-07
TFPT	1.43	5.85e-06		CKB	-1.66	1.31e-06
TRIM28	1.43	7.45e-08		CLN5	-1.66	2.41e-06
VAMP8	1.43	4.07e-07		SASH1	-1.66	2.96e-06
ABHD11	1.42	1.68e-07		CYBRD1	-1.66	0.000482
BZRAP1	1.42	1.22e-08		PTPN11	-1.65	2.31e-14
CASP2	1.42	8.42e-10		PPARA	-1.65	3.23e-14
FOXM1	1.42	8.26e-06		STAU2	-1.65	1.25e-09
ITGA2	1.42	0.000328		PRRG1	-1.65	1.34e-09
NUMA1	1.42	1.2e-08		EEF1A1	-1.65	9.96e-06
PCSK6	1.42	7.78e-05		PSAT1	-1.65	0.000201
ST6GALNAC2	1.42	0.000141		DUSP22	-1.64	6.05e-18
TRERF1	1.42	2.99e-05		PSIP1	-1.64	1.77e-07
CEACAM1	1.41	0.000373		PGD	-1.64	2.28e-06
COG2	1.41	2.65e-11		TLN1	-1.63	2.26e-21
PRDX2	1.41	1.75e-08		ALPK3	-1.63	2.28e-17
RASGRP1	1.41	0.00254		CLIC2	-1.63	8.85e-15
BCAS4	1.4	3.46e-06		ARHGAP28	-1.63	1.06e-12
KIAA0319L	1.4	2.15e-08		TEK	-1.63	1.49e-11
NIPSNAP1	1.4	4.23e-11		ABCA5	-1.63	8.09e-10
PLEKHB1	1.4	0.000736		CORO1C	-1.63	1.1e-09
RBBP6	1.4	7.65e-11		MSRA	-1.63	2.2e-09
RBM12B	1.4	2.42e-11		PPP6C	-1.63	1.31e-08
ST6GALNAC5	1.4	0.00283		AZI2	-1.62	1.2e-12
THRAP3	1.4	2.02e-08		SYNE1	-1.62	1.23e-12
ZNF629	1.4	6.24e-10		SDCBP	-1.62	1.15e-09
CALU	1.39	5.27e-09		STAB1	-1.62	9.38e-08
CEP164	1.39	3.59e-08		FADS1	-1.62	4.66e-07
CHD7	1.39	4.07e-06		LGMN	-1.62	3.31e-06
DUSP4	1.39	0.00765		DEFB1	-1.62	6.26e-06
ELOVL2	1.39	0.00633		DHRS9	-1.61	4.63e-11
KIF3A	1.39	1.43e-09		GPR116	-1.61	3.1e-10
NETO2	1.39	0.000135		MTMR10	-1.61	2.26e-09
PSMA5	1.39	2.03e-05		TENC1	-1.61	3.39e-09
UBE2Z	1.39	8.65e-08		CH25H	-1.61	1.63e-08
ZNF3	1.39	6.42e-08		LPIN1	-1.61	9.18e-07
CBX5	1.38	1.7e-08		MGST3	-1.61	1.71e-06
DEPDC1	1.38	4.5e-08		HOXB7	-1.61	6.94e-06
DHCR24	1.38	0.000219		SMAD9	-1.6	7.68e-10
FAM98A	1.38	1.24e-08		DUSP6	-1.6	1.35e-09
FBN2	1.38	0.00136		CLEC10A	-1.6	2.86e-07
FOXK2	1.38	1.39e-09		ALDH5A1	-1.6	7.03e-07
HIST1H2BF	1.38	8.81e-06		SNX10	-1.6	1.36e-06
ISG20L2	1.38	1.61e-07		STXBP1	-1.6	8.3e-06
MST1R	1.38	1.47e-06		ELL2	-1.6	3.12e-05
PCNXL2	1.38	7e-07		CLDN5	-1.59	3.48e-11
PRPF19	1.38	3.84e-09		THYN1	-1.59	1.61e-10
RND1	1.38	4.75e-05		LOX	-1.59	2.96e-10
RPS21	1.38	1.36e-05		ALAD	-1.59	8.39e-08
SLC26A6	1.38	2.97e-12		TNFRSF21	-1.59	9.05e-08
SLC37A1	1.38	4.44e-10		CSF1R	-1.59	3.49e-07
STARD3	1.38	1.96e-05		NTRK3	-1.59	4.04e-07
TRIM25	1.38	1.84e-10		SRPX2	-1.59	6.27e-05
TRIM36	1.38	0.00223		HSPB6	-1.58	2.42e-19
XYLT2	1.38	1.82e-09		MLXIPL	-1.58	1.09e-18
ZNF467	1.38	4.12e-07		ECM2	-1.58	8.63e-17
ARF3	1.37	3.53e-06		DBT	-1.58	2.41e-12
ATP13A1	1.37	5.44e-07		SLC31A2	-1.58	2.25e-09
DSG2	1.37	4.51e-05		PTPN14	-1.58	3.14e-09
HS6ST1	1.37	2.76e-11		LMO2	-1.58	1.22e-07
SLC12A7	1.37	1.6e-13		SDHB	-1.58	2.39e-06
TACC3	1.37	1.68e-07		FMO1	-1.58	2.09e-05
TSC22D4	1.37	2.08e-09		IL11RA	-1.57	4.42e-14
VPS13D	1.37	1.05e-08		SH3BP5	-1.57	1.05e-11
CSK	1.36	2.39e-08		ATP5S	-1.57	2.11e-10
GPSM2	1.36	1.12e-05		LNPEP	-1.57	2.35e-09
GRAMD1C	1.36	2.7e-06		MAN1A1	-1.57	4.01e-09
PTK6	1.36	2.45e-06		UST	-1.57	6.75e-09
TGOLN2	1.36	2.41e-06		TIMP3	-1.57	0.000178
TMF1	1.36	4.76e-09		ANXA3	-1.57	0.00207
PEX11B	1.35	2.22e-06		ADH5	-1.56	2e-17
PPP1CA	1.35	4.31e-05		USP53	-1.56	4.34e-10
SPPL2B	1.35	4.66e-10		PNRC1	-1.56	1.63e-09
TBCD	1.35	1.22e-08		POLR2L	-1.56	4.14e-09
ZNF263	1.35	2.01e-11		RAB8B	-1.56	1.31e-08
ADAR	1.34	4.35e-14		CSRP2	-1.56	2.01e-08
ARFIP2	1.34	2.18e-06		GRK5	-1.56	4.27e-08
BUB3	1.34	1.17e-10		NR4A3	-1.56	1.65e-07
DENR	1.34	1.1e-13		GPX1	-1.56	2.99e-07
FEN1	1.34	1.49e-06		FDFT1	-1.56	0.000123
HIST1H2AC	1.34	0.00747		COLEC12	-1.56	0.000443
IPO9	1.34	7.32e-09		TOR1AIP1	-1.55	3.18e-14
ISG20	1.34	0.00205		GDF10	-1.55	6.08e-14
KCNS3	1.34	6.03e-06		SHOX2	-1.55	4.24e-10
LRCH3	1.34	8.14e-10		PEPD	-1.55	1.8e-08
MTA1	1.34	1.52e-07		TXNL1	-1.55	1.58e-07
PERP	1.34	0.00108		TKT	-1.55	8.75e-07
SIPA1L3	1.34	3.47e-12		CAB39L	-1.55	0.00037
TAP1	1.34	0.000327		FGF1	-1.54	2.11e-15
BAG1	1.33	0.00095		C1orf123	-1.54	1.06e-13
C14orf79	1.33	3.44e-10		PDE8A	-1.54	1.17e-12
CAND1	1.33	1.38e-14		BMPER	-1.54	5.34e-11
CARD10	1.33	0.00151		NDUFS4	-1.54	1.44e-10
DKK3	1.33	8.43e-05		MTHFD1	-1.54	5.84e-10
GNAS	1.33	7.37e-09		PDK2	-1.54	2.54e-09
HPN	1.33	4.38e-05		DPYSL2	-1.54	1.16e-07
HSPBP1	1.33	3.3e-08		OGFRL1	-1.54	4.02e-07
LRPPRC	1.33	9.14e-08		YAP1	-1.54	6.29e-06
PFKFB4	1.33	3.75e-10		TSPAN8	-1.54	0.0018
POLB	1.33	2.38e-07		FEZ2	-1.53	1.28e-11
PUS1	1.33	4.66e-09		TCF7L2	-1.53	7.99e-09
TGIF2	1.33	1.54e-08		CASP4	-1.53	8.15e-07
AP1G1	1.32	1.86e-05		ACSL5	-1.53	1.78e-06
ATG16L1	1.32	1.6e-09		TMEM126B	-1.53	3.79e-06
ATP5C1	1.32	8.53e-06		RASSF4	-1.53	4.01e-05
ITPR1	1.32	2.33e-06		QDPR	-1.53	0.0027
LOC399491	1.32	2.37e-08		ACADS	-1.52	1.38e-16
MED25	1.32	6.64e-05		CTH	-1.52	5.92e-08
NVL	1.32	2.79e-05		CCNG1	-1.52	6.4e-08
POLR1C	1.32	1.51e-10		ROBO1	-1.52	2.07e-07
PRR14	1.32	1.35e-09		ACN9	-1.52	2.61e-07
PSME4	1.32	3.58e-09		ADK	-1.52	3.51e-07
RHOT2	1.32	4.55e-13		CRIM1	-1.52	4.43e-06
SHROOM2	1.32	1.09e-07		PPARGC1A	-1.52	5.4e-06
TMEM134	1.32	3.34e-09		CD14	-1.52	0.000769
VARS	1.32	1.06e-06		ZFHX4	-1.51	7.42e-18
VWA1	1.32	1.54e-07		ITGAE	-1.51	3.94e-12
WNK1	1.32	3.64e-10		AGTPBP1	-1.51	1.3e-11
ZNF160	1.32	5.38e-09		NUBPL	-1.51	1.83e-11
ASB13	1.31	1.3e-05		GIMAP5	-1.51	1.93e-07
B4GALT3	1.31	1.11e-07		SPARCL1	-1.51	0.00108
CCND1	1.31	0.00135		NPR2	-1.5	1.65e-16
CHKA	1.31	9.3e-07		CD34	-1.5	5.46e-16
CTNND1	1.31	2.91e-07		LILRB5	-1.5	1.31e-14
DNMT3B	1.31	1.38e-08		LRP1	-1.5	1.81e-11
F11R	1.31	4.11e-09		MARK1	-1.5	2.41e-11
FBXO46	1.31	1.49e-11		DTWD1	-1.49	2.04e-10
HYOU1	1.31	3.15e-08		SNX5	-1.49	3.48e-10
PBX1	1.31	3.73e-05		MPP1	-1.49	5.92e-10
RBM8A	1.31	1.06e-08		ROBO4	-1.49	1.58e-09
VAV2	1.31	3.25e-11		CAST	-1.49	3.03e-07
ARHGEF2	1.3	1.57e-10		PRNP	-1.49	1.18e-05
CD44	1.3	6.18e-05		C1QB	-1.49	0.00138
CDCA4	1.3	2.56e-07		GIPC2	-1.48	3.79e-17
ITGB4	1.3	6.98e-05		PELO	-1.48	2.15e-16
KCTD5	1.3	1.78e-05		FNDC4	-1.48	3.87e-15
MORC2	1.3	8.27e-11		PRDX6	-1.48	3.4e-14
PLXNB2	1.3	2.32e-07		NCK1	-1.48	8.42e-11
PRPF4B	1.3	9.03e-09		PECAM1	-1.48	1.07e-10
PTPRK	1.3	0.000109		SAP18	-1.48	3.3e-06
SLC2A1	1.3	0.000129		POLI	-1.48	2.3e-05
TBX3	1.3	8.22e-05		BCAT1	-1.48	0.000252
TMED9	1.3	4.97e-11		CRY2	-1.47	2.83e-12
ADNP	1.29	4.74e-07		CPS1	-1.47	2.22e-11
CORO1B	1.29	0.000146		NNMT	-1.47	1.34e-05
CRIP1	1.29	0.00462		ABHD14A	-1.47	2.54e-05
DHCR7	1.29	0.000127		SUCLG1	-1.46	6.22e-17
ENAH	1.29	7.05e-08		AVEN	-1.46	5.63e-12
ETNK1	1.29	2.42e-05		FAM76A	-1.46	1.38e-11
MAGED1	1.29	3.07e-05		ADA	-1.46	2.69e-10
PMAIP1	1.29	0.00325		RGS3	-1.46	7.68e-10
PPP2R4	1.29	5.37e-13		USP25	-1.46	1.92e-09
RAI14	1.29	2.89e-08		GPX4	-1.46	6.47e-08
SEPT9	1.29	6.49e-13		ADI1	-1.46	7.48e-08
SETD5	1.29	9.27e-09		RHOA	-1.46	2.24e-05
TP53I11	1.29	4.28e-08		NDRG2	-1.46	2.62e-05
ARHGEF10	1.28	1.45e-05		CD69	-1.46	0.000249
BACE2	1.28	0.00267		MET	-1.46	0.00119
CELSR3	1.28	0.00032		CMA1	-1.45	6.77e-17
GART	1.28	2.37e-07		RAB6B	-1.45	8.58e-15
GTF3C4	1.28	5.28e-07		MBD2	-1.45	1.04e-12
HIST1H2BH	1.28	3.5e-05		CRYZL1	-1.45	6.59e-12
NADSYN1	1.28	3.05e-10		PELI2	-1.45	3.32e-10
POLR2H	1.28	2.29e-12		TMED5	-1.45	1.09e-09
PYCRL	1.28	1.81e-05		C6orf120	-1.45	2.14e-07
SFPQ	1.28	1.41e-06		AKR1B1	-1.45	2.97e-07
SLC7A11	1.28	0.000166		CTSC	-1.45	0.00019
SMARCC1	1.28	2.3e-13		MBNL1	-1.44	4.54e-14
TOMM34	1.28	3.32e-09		MPP6	-1.44	4.64e-13
ZNF217	1.28	1.09e-07		KCNJ5	-1.44	4.94e-12
ZNF606	1.28	9.67e-06		ST3GAL6	-1.44	1.42e-10
ABHD2	1.27	4.8e-05		ERG	-1.44	2.43e-10
CDK5RAP3	1.27	6.53e-09		PTPN4	-1.44	4.49e-09
CEACAM5	1.27	0.00431		GAB2	-1.44	7.52e-09
COL13A1	1.27	4.33e-05		ECH1	-1.44	6.41e-08
CTSD	1.27	0.00117		SEC23A	-1.44	3.02e-07
ITGB8	1.27	0.00548		THBS1	-1.44	4.77e-06
LMTK2	1.27	2.41e-09		SOCS2	-1.44	0.000652
MEN1	1.27	3.06e-06		CANX	-1.43	2.58e-10
RPS6KA1	1.27	2.37e-05		BCAP29	-1.43	3.65e-09
SETD4	1.27	8.97e-09		ARL2	-1.43	4.98e-08
SRPK1	1.27	2.89e-10		IMPAD1	-1.43	1.4e-07
UBE2D3	1.27	1.43e-07		IDH1	-1.43	1.46e-06
WWC3	1.27	2.94e-07		ATP2B4	-1.43	2.52e-06
ZNF444	1.27	9.14e-10		PGRMC2	-1.43	6.26e-05
AGPAT5	1.26	2.06e-06		HPGD	-1.43	0.000128
ALMS1	1.26	8.97e-08		PER1	-1.42	4.3e-12
B3GAT3	1.26	1.21e-07		COPS2	-1.42	1.55e-10
DIDO1	1.26	8.61e-08		RASSF3	-1.42	9.42e-10
FANCL	1.26	9.56e-09		ACOX1	-1.42	2.01e-07
MICAL1	1.26	4.39e-05		CRYL1	-1.42	2.4e-06
MTF2	1.26	1.59e-05		S100A6	-1.42	3.9e-05
MYH9	1.26	8.36e-10		TST	-1.42	0.00011
RASSF7	1.26	1.98e-09		GLRB	-1.42	0.0033
SGPL1	1.26	3.46e-07		DHRS12	-1.41	5.95e-12
TAGLN2	1.26	3.2e-07		LSM6	-1.41	1.39e-11
UBAP2L	1.26	9.62e-09		STX8	-1.41	1.68e-10
ZNF281	1.26	2.59e-10		MYCBP2	-1.41	2.47e-10
ZNF544	1.26	4.31e-11		GFPT2	-1.41	3.77e-10
ARF1	1.25	7.09e-16		STARD13	-1.41	1.43e-05
ASXL1	1.25	7.07e-11		ZMYM6	-1.41	9.03e-05
BRWD1	1.25	1.79e-07		PHGDH	-1.41	0.000137
C14orf1	1.25	1.76e-06		LRMP	-1.41	0.000515
DCUN1D1	1.25	6.89e-12		BDH2	-1.4	1.38e-16
DDX31	1.25	4.32e-09		GAS7	-1.4	2.17e-12
DKC1	1.25	7.13e-09		RNF141	-1.4	9.51e-10
FAM46C	1.25	0.00449		CR1	-1.4	2.21e-09
GSTA4	1.25	0.000226		NUDT6	-1.4	1.25e-06
MMP13	1.25	0.000932		NOV	-1.4	6.46e-06
MMP3	1.25	0.00368		MPPED2	-1.4	0.000784
MPZL1	1.25	2.24e-07		WBP4	-1.39	1.23e-12
NBEAL2	1.25	5.62e-08		HTR2B	-1.39	3.59e-09
PPFIA1	1.25	3.13e-05		BAG4	-1.39	4.5e-09
PPP4C	1.25	2.03e-06		MECR	-1.39	1.13e-08
SEC14L2	1.25	0.00046		ECHS1	-1.39	2.19e-08
TIA1	1.25	1.17e-08		TMBIM1	-1.39	2.06e-07
WDR1	1.25	8.79e-09		PTPLB	-1.39	2.62e-07
ZNF768	1.25	1.3e-08		SNED1	-1.39	1.06e-06
ABI2	1.24	3.33e-09		NINJ2	-1.39	3.95e-06
CHD3	1.24	2.53e-08		SMARCA2	-1.39	5.64e-06
CLK2	1.24	4.35e-10		FAM107A	-1.38	7.68e-16
CLK4	1.24	1.15e-06		PRR5	-1.38	2.08e-14
CYHR1	1.24	4.87e-08		CTSG	-1.38	3.05e-12
DGCR2	1.24	1.8e-09		LIMS1	-1.38	2.69e-10
DLEU2	1.24	1.23e-07		PLEKHG6	-1.38	5.63e-09
EP400	1.24	0.000734		RBM7	-1.38	2.7e-08
FNBP4	1.24	3.04e-06		ATF3	-1.38	1.41e-07
GABBR1	1.24	1.55e-06		FNDC3B	-1.38	2.29e-07
PAK6	1.24	3.61e-05		IRS1	-1.38	0.00104
PLAU	1.24	0.00363		C5AR1	-1.37	3.64e-10
PTPRJ	1.24	2.01e-05		TNN	-1.37	1.92e-05
SHCBP1	1.24	1.3e-05		NCF2	-1.37	4.99e-05
SNRPB	1.24	7.71e-06		DNAJB4	-1.36	2.61e-15
TCF20	1.24	2.1e-11		CDC42EP2	-1.36	3.66e-14
TRAFD1	1.24	8.95e-11		ADAMTSL3	-1.36	1.07e-12
VPS37B	1.24	5.27e-07		FDX1	-1.36	2.01e-12
CAMK2N1	1.23	0.000339		ALG9	-1.36	3.17e-09
DUSP5	1.23	0.000382		SNTA1	-1.36	1.49e-08
F2RL1	1.23	0.000545		RPS6KA3	-1.36	2.14e-08
H2AFY	1.23	4.36e-12		NAB1	-1.36	9.95e-07
KIFC1	1.23	1.16e-07		HIGD1A	-1.36	1.18e-06
MAP3K13	1.23	4.93e-07		RELN	-1.36	8.31e-06
NSUN7	1.23	6.13e-05		CAMK2D	-1.35	2.34e-08
PMS2L2	1.23	2.37e-08		CDON	-1.35	2.01e-07
POGZ	1.23	9.53e-10		SNN	-1.35	4.61e-07
PPP1R9A	1.23	9.16e-05		EXOC5	-1.35	5.79e-07
PTOV1	1.23	6.59e-07		HADHA	-1.35	2.12e-06
RRBP1	1.23	8.98e-09		SORT1	-1.35	3.85e-05
SLC12A2	1.23	0.00155		CPA3	-1.35	0.000262
C1orf56	1.22	7.7e-07		C1orf115	-1.35	0.000716
FJX1	1.22	3.57e-05		GEM	-1.35	0.000892
GAA	1.22	9.7e-07		SNX2	-1.34	3.94e-13
HSD17B7	1.22	3.83e-08		ANAPC10	-1.34	2.64e-09
OGT	1.22	0.000152		NCF4	-1.34	1.05e-08
PDIA5	1.22	4.05e-06		UBL3	-1.34	1.33e-06
PHKG2	1.22	6.97e-09		MRPL2	-1.34	5.42e-06
RAF1	1.22	8.09e-08		CTSS	-1.34	6.27e-05
ANKHD1	1.21	3.29e-09		NQO2	-1.34	0.000149
BZW2	1.21	1.76e-10		GATA6	-1.34	0.000424
CD2BP2	1.21	5.08e-13		GSTP1	-1.34	0.00303
DDX11	1.21	5.56e-08		CLDND1	-1.33	3.18e-15
HPRT1	1.21	5.83e-06		SOD3	-1.33	1.83e-11
LDB1	1.21	9.3e-11		RPP30	-1.33	2.49e-08
MAPT	1.21	0.00792		SNRK	-1.33	1.19e-07
RGS16	1.21	0.000119		MAP1LC3B	-1.33	2.66e-07
SPAG4	1.21	6.96e-06		GTF2E2	-1.33	1.59e-06
TMEM121	1.21	2.89e-06		EPB41L1	-1.33	3.86e-05
TMPO	1.21	3.72e-06		TIPARP	-1.33	5.11e-05
ZDHHC11	1.21	0.000425		NLGN1	-1.32	6.45e-15
ZNF443	1.21	2.18e-08		PHLDA3	-1.32	9.68e-15
BRD2	1.2	7.49e-10		PPP1R15A	-1.32	2.28e-11
CALD1	1.2	7.44e-06		METTL5	-1.32	9.45e-10
COL5A2	1.2	0.00293		FCER1A	-1.32	6.87e-08
COL8A2	1.2	0.000282		KLHL20	-1.32	3.4e-07
CXorf40B	1.2	5.77e-05		THBD	-1.32	1.23e-06
DOCK5	1.2	5.46e-05		AKT3	-1.32	2.99e-06
EHMT2	1.2	1.08e-06		MAP3K8	-1.32	3.72e-05
KRAS	1.2	6.39e-08		IL10RA	-1.32	0.000253
MDC1	1.2	2.92e-07		FASN	-1.32	0.000374
NONO	1.2	5.72e-09		MOCS2	-1.31	6.12e-14
NSF	1.2	1.12e-05		ARID5B	-1.31	3.17e-11
OTUD7B	1.2	6.34e-08		DLAT	-1.31	8.21e-11
P2RX4	1.2	6.8e-06		RNF41	-1.31	1.48e-10
PHKA1	1.2	4.1e-06		ZFYVE21	-1.31	1.05e-09
PYCR1	1.2	2.51e-09		TSPAN7	-1.31	1.71e-09
RHBDD3	1.2	3.71e-10		CREM	-1.31	1.89e-09
SOX12	1.2	1.16e-08		HIBCH	-1.31	5.45e-09
U2AF2	1.2	1.31e-10		CHMP2B	-1.31	1.1e-06
UCK2	1.2	2.3e-06		UQCRFS1	-1.31	5.73e-05
CLMN	1.19	0.000131		CD99	-1.31	0.000112
CSPP1	1.19	1.96e-05		AXL	-1.31	0.000353
DDAH1	1.19	1.63e-05		SEMA6D	-1.31	0.000985
HERC6	1.19	0.00634		ADH1A	-1.3	1.81e-15
IFT140	1.19	7.77e-06		CHST7	-1.3	1.31e-14
INTS7	1.19	9.17e-08		TFE3	-1.3	1.03e-13
MAPKAPK2	1.19	3.83e-09		CYB5B	-1.3	5.3e-10
PRSS23	1.19	0.00503		CD200	-1.3	2.95e-07
RCC1	1.19	2.24e-06		EPHA3	-1.3	3.71e-07
RHOD	1.19	0.000214		BCL6	-1.3	1.69e-06
RPAIN	1.19	2.13e-06		CEBPG	-1.3	7.72e-06
SEC23B	1.19	4.04e-05		LGR4	-1.3	0.0051
AP2B1	1.18	2.47e-05		SNCA	-1.29	6.3e-13
AP3D1	1.18	3.87e-06		RAD23B	-1.29	1.34e-12
ASCL2	1.18	0.00376		RDX	-1.29	4.42e-12
PDK3	1.18	4.07e-06		ELAC1	-1.29	2.73e-09
RAD9A	1.18	2.7e-06		MCL1	-1.29	2.01e-08
RMI1	1.18	3.23e-08		TBX5	-1.29	6.87e-08
SAMD4B	1.18	3.15e-08		RNF11	-1.29	2.38e-07
SIRT7	1.18	3.86e-08		CREG1	-1.29	6.94e-07
SS18L1	1.18	5.45e-06		SLC16A2	-1.29	1.62e-06
TMEM41B	1.18	1.63e-05		BCL2L13	-1.29	1.7e-06
TRAK1	1.18	2.29e-07		MAP2K1	-1.29	3.2e-06
VAMP1	1.18	2.55e-05		EGR2	-1.29	1.65e-05
APH1A	1.17	3.63e-06		BCL2L2	-1.29	2.04e-05
ASTN2	1.17	0.000482		RNF14	-1.29	4.05e-05
CLEC11A	1.17	0.000273		ITFG1	-1.29	0.00065
DGKQ	1.17	4.49e-06		PQLC3	-1.29	0.00131
DKFZP586I1420	1.17	1.57e-06		PIK3CA	-1.28	6.79e-16
E4F1	1.17	2.53e-09		CPEB1	-1.28	1.89e-13
GNB2L1	1.17	2.37e-09		VPS53	-1.28	2.63e-07
HSPA1A	1.17	9.15e-08		BMPR2	-1.28	4.41e-07
PHF20L1	1.17	7.44e-07		CCL13	-1.28	5.33e-07
RANGAP1	1.17	2.16e-10		ANKRD46	-1.28	0.000136
TCF3	1.17	2.36e-08		IRF8	-1.28	0.000214
TMEM158	1.17	0.00048		TEAD1	-1.27	3.92e-12
ZMYM2	1.17	3.17e-07		PDE7B	-1.27	1.93e-10
ZNF623	1.17	4.92e-07		EVI5	-1.27	4.74e-10
DIAPH1	1.16	3.92e-09		CSDE1	-1.27	3.02e-09
IDH2	1.16	0.000197		DCUN1D4	-1.27	4.66e-09
MTUS1	1.16	9.03e-06		KCTD9	-1.27	5.34e-07
PSME2	1.16	3.43e-08		RAB11FIP2	-1.27	2.41e-05
SALL2	1.16	4.72e-05		IL6R	-1.27	4.3e-05
ST3GAL1	1.16	0.00184		TUBB2A	-1.27	7.25e-05
WEE1	1.16	2.78e-06		UBE3B	-1.27	0.00418
ZNF562	1.16	3.03e-15		EMCN	-1.26	3.4e-13
ATP13A2	1.15	2.16e-05		F10	-1.26	1.6e-12
CYP2R1	1.15	7.88e-06		PLN	-1.26	8.9e-08
EIF2B5	1.15	5.87e-11		EEA1	-1.26	1.13e-07
GALNT2	1.15	8.95e-08		CCDC53	-1.26	7.19e-07
LUC7L2	1.15	1.95e-08		LEPROT	-1.26	8.66e-07
MDM4	1.15	9.16e-10		PDXK	-1.26	8.24e-06
PRKCI	1.15	6.65e-08		PIGP	-1.26	9.11e-06
PTTG1IP	1.15	4e-07		SWAP70	-1.26	0.000226
RREB1	1.15	8.66e-10		RRAGC	-1.25	5.35e-11
SNHG3	1.15	5.91e-08		MMRN2	-1.25	1.23e-10
TDG	1.15	4.68e-09		ALDH4A1	-1.25	3.57e-10
U2AF1	1.15	2.6e-08		EPS15	-1.25	1.93e-09
VPS13B	1.15	1.54e-06		PROCR	-1.25	3.18e-09
ZNF682	1.15	2.53e-05		SATB1	-1.25	3.73e-09
ANKZF1	1.14	1.81e-08		RIOK3	-1.25	1.1e-08
APP	1.14	5.17e-05		SAMHD1	-1.25	3.49e-07
BCCIP	1.14	2.23e-05		ACTR1A	-1.25	4.61e-06
DGCR8	1.14	8.3e-09		IFI16	-1.25	1.29e-05
FANCG	1.14	1.15e-08		PTCH1	-1.25	8.62e-05
HK1	1.14	5.77e-10		HOXA3	-1.25	9.97e-05
NFKBIE	1.14	2.06e-05		LIMA1	-1.25	0.000162
NME1	1.14	0.000602		SLC5A3	-1.25	0.000169
NUP62	1.14	2.25e-08		JRKL	-1.25	0.000203
PPIA	1.14	2.57e-06		TCF7L1	-1.25	0.000579
PPIL2	1.14	9.8e-08		SLC2A3	-1.25	0.000822
PRMT1	1.14	7.48e-05		EGR3	-1.25	0.000856
SETDB1	1.14	6.02e-07		SLC25A1	-1.25	0.000886
TCIRG1	1.14	0.000283		GPRASP1	-1.24	4.04e-09
TPM3	1.14	2.05e-10		UBE2D4	-1.24	5.1e-09
ARPC5L	1.13	9.63e-08		LHCGR	-1.24	6.25e-09
CSNK1A1	1.13	2.74e-09		TANK	-1.24	9.81e-09
DUSP8	1.13	9.1e-06		ZDHHC3	-1.24	3.39e-08
FUBP1	1.13	1.5e-06		ATP5G3	-1.24	5.19e-08
GPC1	1.13	8.55e-05		ZBTB24	-1.24	1.76e-07
HDGF	1.13	8.22e-10		DHRS7B	-1.24	1.99e-05
HRASLS2	1.13	0.000132		SLC16A1	-1.24	0.000865
LCMT1	1.13	8.51e-08		STX7	-1.23	1.48e-17
MAGEF1	1.13	2.47e-09		USP15	-1.23	5.16e-09
NSUN5	1.13	2.09e-10		MORF4L1	-1.23	6.03e-08
PDPK1	1.13	1.91e-09		KPNA3	-1.23	5.51e-07
RBM25	1.13	1.02e-06		DENND4C	-1.23	7.45e-07
RNF24	1.13	9.17e-06		SCP2	-1.23	2.03e-06
SCARB2	1.13	8.88e-10		TMEM53	-1.23	8.74e-06
SHMT2	1.13	2.4e-07		BMPR1A	-1.23	1.63e-05
SLC6A6	1.13	2.08e-06		PKIG	-1.23	1.87e-05
TRIM26	1.13	1.09e-09		DIP2C	-1.23	2.07e-05
UBTF	1.13	7.88e-13		SMAD6	-1.23	5.1e-05
ZBTB48	1.13	8.96e-07		PPP1CB	-1.23	6.17e-05
ZNF165	1.13	0.000593		FST	-1.23	0.00153
BICD1	1.12	5.43e-05		ODC1	-1.23	0.0028
BRD3	1.12	4.05e-08		CFLAR	-1.22	3.62e-16
CBS	1.12	0.000153		SNCG	-1.22	2.32e-09
CFDP1	1.12	3.49e-05		NDUFA6	-1.22	1.05e-07
CSAD	1.12	0.000377		NDUFB5	-1.22	1.31e-07
EIF2AK1	1.12	1.33e-06		CIB2	-1.22	2.85e-07
EXOSC4	1.12	0.000154		ADAMTS3	-1.22	5.46e-07
FGFR4	1.12	0.00439		MPDZ	-1.22	1.59e-06
NAV2	1.12	0.00195		HGF	-1.22	2.93e-06
PRKD2	1.12	1.23e-07		ME3	-1.22	1.44e-05
PSMB7	1.12	1.15e-08		ANXA6	-1.22	1.58e-05
RNF40	1.12	7.52e-06		ABLIM3	-1.22	9.07e-05
SLC25A15	1.12	2.78e-06		NID2	-1.22	0.00134
TMED10	1.12	5.36e-07		DDX6	-1.21	2.8e-13
ZXDC	1.12	3.93e-08		PTGFR	-1.21	4.92e-13
ADSS	1.11	1.49e-06		SEMA3A	-1.21	9.53e-12
ASXL2	1.11	1.82e-09		OSGIN2	-1.21	3.53e-10
BRMS1	1.11	1.23e-08		BTD	-1.21	3.54e-10
CABYR	1.11	7.14e-07		PIAS2	-1.21	3.84e-10
CPSF6	1.11	0.00017		TNNT3	-1.21	6.57e-10
DDX56	1.11	6.33e-07		CGRRF1	-1.21	6.37e-07
DGKE	1.11	0.00061		CCDC28A	-1.21	4.35e-06
GSR	1.11	4.69e-05		IFRD1	-1.21	1.32e-05
IMMT	1.11	7.21e-08		PRKCDBP	-1.21	1.75e-05
IQCK	1.11	9.52e-06		AUH	-1.21	5.42e-05
IRF3	1.11	3.98e-08		ARHGAP5	-1.21	7.46e-05
KNTC1	1.11	1.99e-05		LAMP2	-1.21	0.000783
MATN3	1.11	0.000442		OLFML3	-1.21	0.00379
MLLT3	1.11	0.00223		IFNAR1	-1.2	2.82e-14
P4HB	1.11	0.00101		RGS17	-1.2	2.3e-11
RAB31	1.11	0.000818		ATP5O	-1.2	1.39e-07
RAB3GAP2	1.11	0.000166		PIM1	-1.2	7.61e-07
TAF4	1.11	8.76e-08		CS	-1.2	2.81e-06
TIMP1	1.11	0.00238		IRAK3	-1.2	4.04e-05
TMPRSS2	1.11	0.00254		PIK3R1	-1.2	0.000301
AR	1.1	0.000474		ACO2	-1.2	0.000676
BCL2L1	1.1	7.56e-09		BTG3	-1.2	0.000833
C22orf29	1.1	1.29e-08		ID1	-1.2	0.0015
CAD	1.1	2.86e-07		SSB	-1.19	2.31e-10
CSNK1D	1.1	1.9e-08		HK2	-1.19	3.85e-08
DSC2	1.1	0.00395		BAG2	-1.19	4.63e-07
FOXP1	1.1	3.72e-06		ARL5A	-1.19	5.79e-07
HDAC1	1.1	1.98e-05		RABGAP1L	-1.19	6.83e-07
HHAT	1.1	6.73e-08		PINK1	-1.19	1.73e-06
METTL1	1.1	3.2e-09		ATP11B	-1.19	6.67e-05
MST1	1.1	1.92e-05		FXYD6	-1.19	0.000455
NLK	1.1	9.19e-07		CCL18	-1.19	0.00324
PLP2	1.1	0.000729		WTAP	-1.18	1.17e-08
PLXNA1	1.1	0.000499		STK17B	-1.18	2.72e-08
RASAL2	1.1	6.23e-05		CNBP	-1.18	9.65e-08
RPL7	1.1	3.5e-07		EIF1B	-1.18	1.45e-06
SETD1B	1.1	8.17e-13		PRKCA	-1.18	2.09e-05
SLC9A1	1.1	5.09e-09		EMP3	-1.18	5.73e-05
SYT12	1.1	0.000465		PLP1	-1.18	6.44e-05
TARBP1	1.1	7.59e-07		EIF5	-1.18	0.000144
TARDBP	1.1	2.74e-05		GUCY1A2	-1.18	0.000238
VANGL1	1.1	8.69e-09		TPPP	-1.18	0.00091
ZKSCAN1	1.1	2.83e-08		LIPA	-1.18	0.0013
ZNF552	1.1	3.42e-06		MT1F	-1.18	0.00394
API5	1.09	6.71e-07		MLX	-1.17	5.12e-13
ARFGEF1	1.09	2.2e-10		POMP	-1.17	1.22e-12
C1orf35	1.09	2.84e-09		DAPK2	-1.17	9.03e-11
FADD	1.09	0.000156		AASS	-1.17	1.02e-09
FLJ22184	1.09	0.000584		SNTB1	-1.17	1.59e-09
LSG1	1.09	7.68e-11		NDUFS1	-1.17	9.06e-08
PCYOX1L	1.09	7.68e-06		AIF1	-1.17	5.61e-07
PTCD3	1.09	4.49e-08		CEP68	-1.17	3.3e-06
RFX5	1.09	7.1e-06		MED28	-1.17	4.28e-06
SLC35C2	1.09	1.77e-08		TNFSF8	-1.17	5.71e-06
SP110	1.09	0.000107		SUB1	-1.17	0.000108
SSH3	1.09	0.000112		FGFR1	-1.17	0.000152
TGFBR1	1.09	0.00119		TCF4	-1.16	2.7e-07
THBS2	1.09	0.00377		SLC35C1	-1.16	3.02e-07
UBE2I	1.09	6.32e-09		SPSB1	-1.16	1.68e-06
USP21	1.09	0.000195		SP100	-1.16	2.35e-06
USP32	1.09	4.03e-05		C2orf43	-1.16	2.77e-06
WSB1	1.09	3.25e-05		MAN2A2	-1.16	3.61e-06
ACTN4	1.08	2.7e-07		NHLRC2	-1.16	6.46e-06
AKAP8	1.08	1.36e-10		SUCLG2	-1.16	7.9e-06
ATP6V0B	1.08	0.00131		SH2B3	-1.16	8.36e-06
BCL3	1.08	5.72e-06		PRDX3	-1.16	0.000157
CHD2	1.08	1.28e-05		DUSP14	-1.16	0.000201
COL7A1	1.08	7.35e-05		AKAP11	-1.16	0.000237
LIG3	1.08	7.85e-09		PPP1R16B	-1.16	0.000405
MLLT4	1.08	0.000245		PRRG3	-1.15	2.41e-17
MSX2	1.08	0.000949		PHLDB1	-1.15	3.28e-09
NCOA3	1.08	7.26e-06		CLIC4	-1.15	2.88e-08
NPAS2	1.08	0.000136		SAR1A	-1.15	5.26e-07
STK32B	1.08	0.00526		IFNGR1	-1.15	1.08e-06
STMN1	1.08	1.14e-05		SIRPA	-1.15	3.66e-06
TRIO	1.08	1.66e-05		FGD2	-1.15	9.81e-05
CBLC	1.07	0.000606		TEF	-1.15	0.000137
CHD4	1.07	2.39e-15		RTN3	-1.15	0.000147
COL16A1	1.07	0.000121		KIRREL	-1.15	0.000206
DCUN1D2	1.07	1.69e-05		TRIM2	-1.15	0.0066
DDX50	1.07	7.35e-06		CYB5R4	-1.14	4.03e-10
GAK	1.07	2.03e-09		FBXW7	-1.14	1.79e-07
GMDS	1.07	0.000473		HBP1	-1.14	2.73e-06
IQCE	1.07	6.43e-06		DOCK6	-1.14	4.47e-06
MTG1	1.07	1.12e-05		YIPF5	-1.14	9.08e-06
PTPN1	1.07	3.61e-05		VAMP4	-1.14	9.69e-06
STMN3	1.07	0.00317		SLC30A4	-1.14	2.35e-05
STXBP2	1.07	4.81e-07		UCHL3	-1.14	0.000148
YTHDC2	1.07	3.59e-05		CD93	-1.14	0.00136
ABCA3	1.06	0.000806		ERCC8	-1.13	6.58e-12
CPNE1	1.06	2.03e-06		PPM1B	-1.13	5.05e-09
EML2	1.06	6.12e-07		SAV1	-1.13	1.99e-08
GOLGA2	1.06	1.74e-06		GLIPR1	-1.13	1.06e-07
LRIG2	1.06	1.77e-05		KIAA1033	-1.13	1.91e-07
NDUFS8	1.06	2.81e-05		MRPL19	-1.13	2.3e-07
OAS3	1.06	0.000418		GIMAP4	-1.13	5.4e-07
POLR3K	1.06	0.00084		SRR	-1.13	5.74e-07
PPT1	1.06	1.34e-05		RFX2	-1.13	7.28e-07
RBM14	1.06	3.7e-09		MAP4	-1.13	7.5e-07
SLC16A5	1.06	2.82e-05		GLUD1	-1.13	3.08e-06
SORBS2	1.06	0.000185		C3AR1	-1.13	5.11e-05
WDR46	1.06	6.82e-07		ZFAND1	-1.13	5.73e-05
ZNF124	1.06	1.05e-08		RAB32	-1.13	7.34e-05
ZNF432	1.06	1.07e-05		MANEA	-1.13	7.84e-05
APEX2	1.05	2.42e-07		COL14A1	-1.13	0.00364
E2F8	1.05	7.46e-05		ARG2	-1.12	1.34e-13
H1F0	1.05	0.00033		TPST1	-1.12	2.58e-08
NANS	1.05	4.67e-07		NTAN1	-1.12	9.64e-08
PDIA3	1.05	2.39e-06		ANXA2	-1.12	4.94e-06
PTK2	1.05	9.15e-05		SIRT1	-1.12	1.24e-05
YARS	1.05	3.9e-06		RBMS2	-1.12	1.28e-05
CNOT7	1.04	2.46e-05		MRPL46	-1.12	1.33e-05
CXCL11	1.04	0.00696		GPR64	-1.12	5.35e-05
ETNK2	1.04	0.000251		RPS27L	-1.12	7.33e-05
EXOSC1	1.04	2.29e-07		DDT	-1.12	8.03e-05
FBXO2	1.04	0.00639		GNAQ	-1.12	0.000127
GPR157	1.04	2.65e-05		KIF1B	-1.12	0.000134
IFI30	1.04	0.00237		KLHL21	-1.12	0.000145
MYO1D	1.04	7.27e-05		GPI	-1.12	0.000421
POLE	1.04	1.34e-06		TPST2	-1.12	0.000918
POLR1B	1.04	3.43e-05		C1QTNF1	-1.11	4.73e-15
QPRT	1.04	0.00865		SGCD	-1.11	5e-12
RTN4	1.04	1.1e-06		MCTP1	-1.11	1.07e-10
SEPHS2	1.04	5.24e-05		TBC1D4	-1.11	1.09e-07
SH2D3A	1.04	1.48e-06		HBD	-1.11	1.46e-07
SLC22A18	1.04	0.000841		DCTD	-1.11	8.23e-07
STX6	1.04	5.25e-06		TGDS	-1.11	1.3e-06
TIMELESS	1.04	8.4e-07		EFEMP2	-1.11	1.9e-06
ANKS1B	1.03	0.000245		HBS1L	-1.11	3.87e-06
ATAD3A	1.03	2e-11		COPS8	-1.11	3.88e-06
NR2F2	1.03	0.00113		IL10RB	-1.11	9.72e-06
PAQR6	1.03	0.000265		SEC14L1	-1.11	4.94e-05
RAB6A	1.03	3.14e-05		MT1H	-1.11	0.000545
RALY	1.03	2.39e-08		UBE2G1	-1.11	0.00085
TAF1C	1.03	1.04e-06		CAPN6	-1.11	0.00536
TBRG4	1.03	4.43e-06		CUL5	-1.1	7.6e-11
THOP1	1.03	4.24e-07		RPS20	-1.1	5.27e-10
USP36	1.03	8.34e-05		UBE2D1	-1.1	7.88e-10
VPS8	1.03	8.02e-07		MLYCD	-1.1	2.22e-08
YTHDF1	1.03	1.01e-09		LTBP4	-1.1	3.36e-07
ZBTB20	1.03	0.00027		ANXA2P2	-1.1	1.22e-06
CROT	1.02	0.000198		REV3L	-1.1	1.28e-06
CYP51A1	1.02	5.58e-05		NCOA4	-1.1	1.49e-06
DNALI1	1.02	0.00114		COPG2	-1.1	2.14e-06
ECE2	1.02	1.76e-05		COMMD10	-1.1	2.44e-06
EIF2AK3	1.02	5.46e-06		COL6A1	-1.1	1.36e-05
ENSA	1.02	1.4e-06		MEIS1	-1.1	1.43e-05
FNBP1L	1.02	0.00028		PRPF18	-1.1	6.46e-05
FUT8	1.02	0.00155		TNS3	-1.1	0.000712
GGA3	1.02	3.88e-05		ANP32E	-1.1	0.000824
HGS	1.02	5.05e-05		MAST4	-1.1	0.00186
ITGA3	1.02	3.17e-05		TSPAN6	-1.1	0.0043
PNN	1.02	0.000342		SCML1	-1.1	0.00598
PRPF3	1.02	9.81e-06		KPNA4	-1.09	3.37e-11
SLC35D1	1.02	1.58e-05		PPM1A	-1.09	4.3e-11
STK4	1.02	1.18e-06		CNKSR2	-1.09	4.68e-10
TCEAL4	1.02	0.001		RAP1A	-1.09	8.68e-10
VEZF1	1.02	9.09e-06		RCL1	-1.09	3.61e-09
BANF1	1.01	5.83e-06		GYS2	-1.09	6.69e-07
CDCA8	1.01	2.66e-06		BRAF	-1.09	8.13e-07
CHD8	1.01	4.13e-10		TSPAN4	-1.09	8.86e-07
CREB3L1	1.01	0.00166		UVRAG	-1.09	2.53e-06
DDX52	1.01	0.000336		COPS4	-1.09	1.17e-05
DNAJC9	1.01	3.36e-05		LONRF1	-1.09	3.06e-05
FDXR	1.01	2.13e-06		MAPRE1	-1.09	7.16e-05
KCTD3	1.01	0.000658		SEC63	-1.09	0.000111
KIAA0556	1.01	1.83e-09		PSMA2	-1.09	0.000253
MKI67	1.01	3.56e-05		METAP2	-1.09	0.00054
SAC3D1	1.01	1.95e-06		ARMCX1	-1.09	0.00086
WRNIP1	1.01	1.19e-07		COPZ2	-1.08	9.88e-15
ZNF83	1.01	2.93e-06		MMP19	-1.08	4.67e-11
				TRIOBP	-1.08	7.63e-10
				GLUD2	-1.08	2.28e-06
				GTPBP8	-1.08	2.93e-06
				TAF9	-1.08	1.24e-05
				LETMD1	-1.08	0.000112
				ZDHHC4	-1.08	0.000591
				ROCK1	-1.07	2.57e-13
				PLA2G5	-1.07	5.14e-11
				GSTM4	-1.07	1.4e-10
				ST13	-1.07	8.71e-08
				ATP5L	-1.07	2.88e-07
				COLEC11	-1.07	9.45e-07
				MBIP	-1.07	3.07e-06
				MRPS6	-1.07	3.54e-06
				NFE2L2	-1.07	8.83e-06
				MAN1A2	-1.07	2.13e-05
				PHKA2	-1.07	8.73e-05
				ZFP36L2	-1.07	0.000198
				SGPP1	-1.07	0.000556
				DDHD2	-1.07	0.00079
				PER3	-1.07	0.00211
				PMP22	-1.07	0.00582
				ASPH	-1.06	1e-13
				ABCC9	-1.06	9.05e-12
				MYO1C	-1.06	6.06e-11
				MASP1	-1.06	3.98e-10
				OPA1	-1.06	1.59e-09
				MRPS15	-1.06	5.44e-08
				TBC1D2B	-1.06	1.71e-07
				ALDH9A1	-1.06	3.23e-07
				CDC73	-1.06	4.68e-07
				GCLM	-1.06	5.83e-07
				DNAJB9	-1.06	2.88e-06
				POP5	-1.06	1.73e-05
				NDUFAF1	-1.06	2.03e-05
				SIDT2	-1.06	2.95e-05
				WWC2	-1.06	3.45e-05
				NDFIP1	-1.06	7.34e-05
				STOM	-1.06	0.000106
				GBAS	-1.06	0.00027
				LAMB1	-1.06	0.000824
				CDC16	-1.06	0.000962
				RASA1	-1.06	0.00281
				KCNA2	-1.05	8.59e-12
				CHCHD3	-1.05	2.62e-09
				BBS7	-1.05	5.46e-07
				C21orf33	-1.05	7.09e-07
				PRG4	-1.05	1.14e-06
				PHF10	-1.05	1.3e-06
				CSPG4	-1.05	1.96e-06
				GHITM	-1.05	3.61e-06
				DBI	-1.05	2.23e-05
				ZNF22	-1.05	0.000156
				CD28	-1.05	0.00016
				RORA	-1.05	0.000653
				NDRG1	-1.05	0.000754
				ABLIM1	-1.05	0.00103
				SELT	-1.05	0.0035
				SVEP1	-1.04	9.41e-21
				SEPT4	-1.04	4.04e-12
				ITCH	-1.04	2.34e-09
				COX7C	-1.04	6.7e-09
				TPT1	-1.04	4.8e-08
				GOLGA4	-1.04	8.49e-07
				GTF2H1	-1.04	1.35e-06
				HRH1	-1.04	1.54e-06
				DFNA5	-1.04	1.14e-05
				RNF13	-1.04	3.65e-05
				DYNC2H1	-1.04	3.95e-05
				CCDC92	-1.04	5.02e-05
				IL15RA	-1.04	0.000139
				RSL1D1	-1.04	0.00165
				MSRB2	-1.03	3.04e-11
				CYB5R3	-1.03	3.26e-09
				MID2	-1.03	4.2e-09
				DNAJC8	-1.03	1.21e-08
				ARHGAP10	-1.03	5.09e-08
				CRADD	-1.03	1.48e-07
				CRIPT	-1.03	3.05e-07
				CHEK1	-1.03	7.56e-06
				ZNF277	-1.03	0.00011
				PGRMC1	-1.03	0.000199
				MAN1C1	-1.03	0.000268
				IL1R2	-1.03	0.00284
				RAB1A	-1.03	0.0029
				NAALADL1	-1.02	9.44e-13
				GPC6	-1.02	1.12e-12
				BCKDHB	-1.02	2.32e-10
				DUSP3	-1.02	7.46e-09
				HBEGF	-1.02	3.41e-08
				S100A1	-1.02	2.39e-07
				GALT	-1.02	1.09e-06
				SOCS5	-1.02	3.05e-06
				REXO2	-1.02	3.57e-05
				CYP39A1	-1.02	5.16e-05
				PPA1	-1.02	8.07e-05
				ATP6V1E1	-1.02	8.37e-05
				SHC3	-1.02	0.00012
				PSME3	-1.02	0.000134
				FCGR2A	-1.02	0.000151
				CCL4	-1.02	0.000728
				PTCD2	-1.01	3.59e-09
				FNTA	-1.01	2.08e-08
				RPLP2	-1.01	5.11e-08
				YPEL5	-1.01	8.99e-07
				SYDE1	-1.01	1e-06
				POPDC3	-1.01	1.46e-06
				HAS1	-1.01	4.92e-06
				C1orf54	-1.01	9.05e-06
				CD164	-1.01	1.77e-05
				LIPT1	-1.01	4.89e-05
				RAP2A	-1.01	0.000222
				TRIM68	-1.01	0.000609
				WBP5	-1.01	0.0036
				TYROBP	-1.01	0.00386
				PIK3CG	-1.01	0.00503
				IL1R1	-1.01	0.00704
