# Supplementary material for: DeSigN: connecting gene expression with therapeutics for drug repurposing and development
Source: BMC Genomics. 2017 Jan 25;18(Suppl 1):934. doi: 10.1186/s12864-016-3260-7 (PMC5310278; doi:10.1186/s12864-016-3260-7)
Supplement: Additional file 3: Table S3. — Differentially expressed genes from GSE4342. (XLS 56 kb) [file 12864_2016_3260_MOESM3_ESM.xls]

## Sheet: Table S2
Table S3: Differentially expressed genes from GSE4342
Up-regulated Genes				Down-regulated Genes
Gene_ID	log2FC	p-value		Gene_ID	log2FC	p-value
TACSTD2	5.8	2.75e-10		VIM	-3.41	6.11e-06
KRT19	5.13	6.27e-08		UCHL1	-3.37	3.4e-08
CDH1	4.74	4.95e-09		CXCL5	-2.82	0.00359
RAB25	3.87	2.93e-09		ALDH1A1	-2.69	0.000993
TMEM30B	3.69	5.5e-14		MLLT11	-2.6	4.97e-07
CDH3	3.36	4.78e-10		NNMT	-2.55	0.00273
KRT7	3.35	0.00037		GNG11	-2.48	6.59e-05
CD24	3.24	2.09e-06		MAGEA4	-2.48	0.000333
AGR2	3.18	0.000159		EMP3	-2.4	0.000312
SCNN1A	3	1.3e-05		SPP1	-2.4	0.0145
GALNT3	2.81	1.61e-06		PDE4B	-2.29	0.000148
CTSH	2.77	1.19e-06		PSAT1	-2.24	1.17e-07
VAMP8	2.75	4.97e-06		SERPINE1	-2.16	0.00401
PRSS8	2.74	1.77e-07		QPCT	-2.03	0.000635
ERBB3	2.73	1e-07		TMEM158	-2.01	0.000591
CST6	2.69	0.000127		SACS	-1.98	1.73e-08
FXYD3	2.66	2.48e-06		BCAT1	-1.87	0.000605
SCEL	2.65	1.13e-05		PTX3	-1.87	0.000229
CLDN7	2.55	1.22e-07		CTGF	-1.84	0.0069
KLK6	2.54	3.6e-05		FOXD1	-1.83	2.47e-05
SPINT2	2.52	1.1e-05		COL5A2	-1.71	0.00848
LSR	2.5	1.52e-07		PTPN12	-1.71	8.44e-06
TSPAN13	2.5	5.72e-05		CLIC4	-1.68	5.62e-05
ALDH1A3	2.48	1.9e-05		CALD1	-1.63	0.00049
S100A2	2.47	4.88e-05		NID2	-1.61	0.00179
SH3YL1	2.46	4.49e-05		PDE4D	-1.59	0.000162
ARHGDIB	2.44	0.000167		SLC16A1	-1.59	0.000756
F2RL1	2.44	5.54e-05		AKAP12	-1.57	0.00815
MUC1	2.4	3.37e-05		BDNF	-1.56	6.25e-05
SPINT1	2.4	5.91e-07		BAG2	-1.55	0.000114
TJP2	2.29	3.96e-05		TSPAN4	-1.55	6.73e-05
IFI27	2.28	0.0142		COL6A2	-1.53	0.000561
GPR87	2.26	4.83e-06		CLGN	-1.51	2.26e-05
PPL	2.23	2.57e-05		CA12	-1.5	0.000584
S100A14	2.18	7.72e-06		FGFR1	-1.49	0.000546
CRABP2	2.17	4.6e-05		MCAM	-1.49	0.00366
PRDX2	2.15	0.00317		SEPT10	-1.47	2.5e-05
AIM1	2.08	2.94e-05		COL4A5	-1.47	0.000126
DSP	2.08	0.001		FADS1	-1.46	2.28e-06
GPRC5A	2.05	6.22e-05		NQO2	-1.46	5.86e-05
MALL	2.03	0.000289		SHC1	-1.46	7.42e-05
ELF3	2.01	1.08e-05		ST6GALNAC4	-1.46	8.48e-07
PEG10	2.01	0.0047		C1S	-1.45	0.00596
APOBEC3B	2	7.63e-06		SLC2A3	-1.45	0.0051
KRT15	1.98	9.44e-05		PAPPA	-1.42	0.000413
CLDN4	1.97	5.35e-08		ANTXR1	-1.41	0.000691
MET	1.97	0.000575		MCL1	-1.41	0.00276
TMPRSS4	1.94	3.31e-06		EPB41L2	-1.4	0.00277
ST14	1.93	1.27e-08		PIR	-1.39	0.00837
C1orf106	1.92	5.4e-05		IL11	-1.38	0.0118
AREG	1.91	0.00363		PMP22	-1.38	0.0017
TSPAN1	1.9	1.41e-05		MAGEB2	-1.37	0.0074
SLC1A1	1.89	0.00136		PHLDA1	-1.34	0.000876
ARHGAP29	1.88	0.00334		SCD	-1.33	0.000975
LAMC2	1.88	0.000103		NRAS	-1.3	0.000907
RAB38	1.87	1.2e-08		PRAME	-1.3	0.00176
CD9	1.86	0.000527		COPA	-1.29	0.00248
F3	1.85	0.000956		DZIP1	-1.29	3.9e-05
CD74	1.84	0.00332		FSCN1	-1.29	0.00643
KCNK1	1.84	1.52e-05		ASNS	-1.28	0.00628
FGFBP1	1.83	4.06e-05		GLIPR1	-1.28	0.0152
GLUL	1.83	0.00155		HTRA1	-1.28	0.00552
LAD1	1.82	3.97e-09		MYC	-1.28	0.011
TNFRSF21	1.82	0.000147		ID3	-1.27	0.0086
CLDN3	1.79	0.0043		RUNX3	-1.27	0.000921
LAMA3	1.78	3.58e-05		SMAD2	-1.27	7.5e-06
JUP	1.76	7.05e-05		DHX9	-1.26	0.00233
MYO1D	1.75	0.000133		PROCR	-1.25	0.00534
RARRES3	1.75	0.00188		RECQL	-1.25	0.000501
ENDOD1	1.74	7.76e-06		POPDC3	-1.24	0.00166
FHL2	1.73	0.000516		PSIP1	-1.24	0.00113
CAMK2N1	1.7	0.000957		RFK	-1.22	8.81e-05
OVOL2	1.7	2.06e-09		SLC38A1	-1.22	0.000265
GPR56	1.69	0.00451		CREM	-1.2	9.51e-06
KRT8	1.69	0.00278		IMPA1	-1.19	0.000557
SERPINB5	1.69	0.00185		JAM3	-1.19	0.00225
EPS8	1.61	0.00245		DDX3X	-1.18	0.000492
GRHL2	1.6	9.88e-09		GSTM4	-1.18	0.000304
MAPK13	1.59	1.09e-06		BCLAF1	-1.17	0.00151
RHOD	1.58	2.5e-05		QKI	-1.17	0.000339
SOX4	1.56	0.00263		COL4A2	-1.16	0.0185
EHF	1.54	0.0111		POLR2E	-1.16	0.00968
TRIM2	1.54	0.00332		BLMH	-1.15	0.00205
EPS8L2	1.52	5.09e-06		CXCL3	-1.15	0.00506
MST1R	1.52	2.23e-07		EIF4G3	-1.15	9.38e-06
RBPMS	1.52	0.000213		SATB2	-1.15	0.000368
SRPX2	1.52	0.00154		ACAA2	-1.13	0.000898
C1orf116	1.51	1.1e-05		C16orf45	-1.13	0.000369
SLC2A10	1.51	0.00378		DMXL2	-1.13	0.000341
ANXA3	1.49	0.0131		PRKDC	-1.13	0.000152
FGFR2	1.48	0.000131		PRNP	-1.13	0.000318
LGALS3BP	1.48	0.00122		PTPN14	-1.13	9.14e-05
MTUS1	1.48	0.00328		SLC38A2	-1.13	7.99e-05
ERBB2	1.47	0.000346		CTSL	-1.12	0.00516
IGFBP2	1.47	0.0205		OSTM1	-1.12	0.00041
TMC5	1.47	0.00345		ZNF45	-1.12	0.00102
DAPK1	1.46	0.00139		CEBPG	-1.11	0.00466
GRB7	1.46	0.000104		NUCB2	-1.11	0.00837
PLAT	1.46	0.0422		SLC7A11	-1.11	0.014
RIPK4	1.46	6.33e-06		SNAP25	-1.11	0.00433
SDC1	1.46	0.000232		TNPO1	-1.11	1.72e-06
DKK1	1.45	0.0224		UCK2	-1.11	0.000352
CEACAM5	1.44	0.00935		ADD2	-1.1	0.00185
LAMB3	1.44	0.00765		SLC16A6	-1.1	0.00909
CDS1	1.43	6.32e-05		VAMP3	-1.1	0.00708
F11R	1.43	0.000992		ANXA6	-1.09	0.000148
ITGB4	1.43	0.00328		LRP8	-1.09	0.000635
RAB11FIP1	1.43	0.00162		PHTF1	-1.09	1.81e-05
VAV3	1.43	0.000411		CANX	-1.08	0.00267
ELMO3	1.42	6.81e-07		EXOSC8	-1.08	0.00235
GPNMB	1.42	0.00924		HS3ST3A1	-1.08	0.0019
KRT4	1.42	0.00575		PCID2	-1.08	5.85e-05
METTL7A	1.41	0.004		SOD2	-1.08	0.0131
MYO5C	1.41	0.00227		UAP1	-1.08	0.00251
SFN	1.41	0.000485		PPIF	-1.07	0.00173
TNFSF10	1.41	0.000526		SLC6A15	-1.07	0.00179
DENND2D	1.4	1.5e-05		SLC7A1	-1.07	5e-06
KCTD12	1.4	0.0121		TGFBR3	-1.07	0.00165
MAP7	1.4	0.000707		BCHE	-1.06	0.0128
ATP9A	1.37	0.000542		DNM1L	-1.06	0.0012
DAAM1	1.37	0.000223		ILF3	-1.06	0.00206
IRF6	1.37	5.98e-07		NFKB2	-1.06	0.000107
GPR116	1.36	0.00502		PTPRG	-1.05	0.0104
IFITM1	1.35	0.0164		KDELC1	-1.04	0.00063
ACSL1	1.34	0.000496		KIF18A	-1.04	0.0032
CLIC3	1.34	0.00526		LMAN1	-1.03	0.00101
DHCR24	1.34	0.000151		CAPN7	-1.02	0.00313
KLK10	1.33	8.11e-05		CUL4A	-1.02	7.55e-05
ENPP4	1.32	0.000169		NEDD4	-1.02	9.63e-05
HS3ST1	1.32	0.000463		SLC39A6	-1.02	0.00828
FA2H	1.31	0.00528		SMC3	-1.02	0.00382
NAT1	1.31	0.000311		ARL3	-1.01	0.00178
CX3CL1	1.3	0.00169		CAP2	-1.01	0.0027
EMP1	1.28	0.00706		CUTC	-1.01	3.63e-05
FAM3C	1.26	0.00337		PFKM	-1.01	0.000613
MYO6	1.26	0.000892		PRKD3	-1.01	1.71e-05
BIK	1.25	0.00086		TFAM	-1.01	0.00395
CLMN	1.25	0.000316
GALNT12	1.25	0.00289
EPN3	1.24	2.45e-08
GABRP	1.24	0.0204
PIK3R3	1.24	0.00111
PRRG4	1.24	3.08e-05
SDC4	1.24	0.00209
VWA1	1.24	1.81e-05
CPE	1.23	0.0137
CYB561	1.22	0.000395
PRKCZ	1.22	0.00114
ST6GALNAC2	1.22	7.12e-05
TFAP2C	1.22	0.000319
TIAM1	1.22	0.00517
ZNF185	1.22	3.41e-05
EPHA1	1.21	4.25e-06
CCNG2	1.2	0.000671
DST	1.2	0.00308
EDNRA	1.2	0.0164
SMARCA4	1.19	0.0179
ADAM28	1.18	4.95e-05
COBL	1.18	0.00607
DDR1	1.18	3.65e-06
GJB3	1.18	3.75e-06
MB	1.17	0.000415
ZNF165	1.17	0.00422
RAPGEF5	1.16	6.39e-05
SVIL	1.16	0.000326
ZNF91	1.16	0.0015
DTX4	1.15	0.00262
FOXA1	1.15	0.00202
BSPRY	1.14	4.77e-05
EGFR	1.14	0.00856
GSN	1.14	0.00184
KAL1	1.14	0.000318
MUC16	1.13	0.01
C4orf19	1.12	0.00116
CDCP1	1.12	0.0025
PAK6	1.12	4.35e-05
SH2D3A	1.12	7.94e-06
CTSS	1.11	0.00105
FUCA1	1.11	0.0103
PTK6	1.11	8.01e-06
EPS8L1	1.1	5.39e-05
HSPB1	1.1	0.0111
STAP2	1.1	0.000206
TSC22D3	1.09	0.00396
CD47	1.08	0.00476
IDS	1.08	0.00177
WFDC2	1.08	0.00205
PRKCH	1.06	0.000854
ZNF468	1.06	0.000747
GUCY1B3	1.05	0.000474
KLK5	1.05	0.0112
LY75	1.05	0.00265
FUT8	1.04	0.00871
AP1M2	1.03	8.75e-06
JAG2	1.03	0.000667
PLEKHF2	1.03	0.00077
RAB17	1.03	9.97e-05
B3GNT3	1.02	5.23e-07
CBLC	1.02	0.000417
COL1A1	1.02	0.00368
EXPH5	1.02	0.000747
MRFAP1L1	1.02	0.00689
MAP3K9	1.01	0.000369
TTC9	1.01	0.000805
VPS37B	1.01	0.000865
