# Supplementary material for: DeSigN: connecting gene expression with therapeutics for drug repurposing and development
Source: BMC Genomics. 2017 Jan 25;18(Suppl 1):934. doi: 10.1186/s12864-016-3260-7 (PMC5310278; doi:10.1186/s12864-016-3260-7)
Supplement: Additional file 4: Table S4. — Differentially expressed genes from GSE16179. (XLS 266 kb) [file 12864_2016_3260_MOESM4_ESM.xls]

## Sheet: Table S3
Table S4: Differentially expressed genes from GSE16179
Up-regulated Genes				Down-regulated Genes
Gene_ID	log2FC	p-value		Gene_ID	log2FC	p-value
SH3BGRL	7.07	2.17e-06		RARA	-6.26	0.000848
CXCL14	6.24	4.6e-05		AMBP	-5.36	4.7e-06
TACSTD2	5.68	1.55e-05		CHGB	-5.33	0.000267
ANXA1	5.3	1.46e-05		PPP1R1A	-5.27	0.000172
DSG2	4.98	0.000255		LGALS1	-5.24	0.00212
SOX15	4.9	0.00019		IL27RA	-5.23	4.17e-06
ARMCX3	4.82	0.000327		CITED1	-5.09	3.63e-06
HSPB8	4.82	0.000168		BIN1	-4.67	0.00022
APH1A	4.61	4.38e-05		GYG2	-4.6	0.000267
ALDH3B2	4.6	0.00769		TNS4	-4.59	0.000251
DHRS2	4.54	3.32e-06		SCGB2A2	-4.52	0.000703
PGR	4.54	5.09e-05		PAPSS2	-4.49	6.99e-06
WWC1	4.37	0.000104		CDH7	-4.48	4.71e-05
NPY1R	4.28	0.00146		RUNX1T1	-4.47	8.73e-06
CACNG4	4.25	0.000324		SLC16A10	-4.44	7.43e-05
SERPINA3	4.23	0.0016		GPA33	-4.43	0.000279
GPNMB	4.2	6.97e-05		LPPR4	-4.43	4.8e-05
CALCR	4.05	0.0012		MYT1	-4.3	0.000484
IL17RC	3.98	0.000133		PCDHGB6	-4.29	0.000142
STOM	3.93	0.000225		COL4A2	-4.28	1.73e-05
RAB27B	3.88	0.0146		HOXA11	-4.21	0.000165
TRAK1	3.86	0.006		TFEB	-4.19	5.15e-05
YTHDF3	3.86	0.00654		FLJ22184	-4.17	0.000209
RNASE4	3.82	0.0114		LRRC31	-4.15	1.41e-05
HEXIM1	3.78	0.000343		ROR1	-4.09	0.000179
CLIC3	3.77	0.000236		PHLDA2	-4.04	0.0101
ABHD2	3.75	0.00649		EPB41L3	-3.95	1.03e-05
FADS3	3.75	0.00083		GABRA2	-3.92	0.000102
SYNE1	3.73	0.000539		F5	-3.91	0.000719
ZBTB20	3.72	0.00909		LOX	-3.91	0.00346
KCNJ13	3.7	0.00407		MAP1B	-3.91	0.000174
ZFP36L2	3.7	0.000406		SLC4A4	-3.88	0.00248
STIP1	3.69	0.0186		TMEM100	-3.88	0.00909
VIPR2	3.69	0.00103		BMP5	-3.84	0.000327
ATP8B2	3.67	0.00247		MAZ	-3.82	0.00177
EXOC5	3.67	0.000437		ETV5	-3.81	0.000689
GALNT12	3.66	0.011		MCF2L	-3.81	0.000209
ARHGDIA	3.65	0.0262		GYPE	-3.79	0.00166
TOB1	3.65	0.000945		HTRA1	-3.79	0.00289
RHOA	3.63	0.0735		COL21A1	-3.78	0.00113
RHOB	3.6	0.00123		IGF2BP3	-3.78	0.00119
CASP2	3.58	0.000446		RGS16	-3.77	0.011
PDGFA	3.56	0.0114		UBE3A	-3.77	0.00112
TNPO2	3.52	0.00425		COL4A1	-3.76	0.000228
PSEN1	3.49	0.00487		CPE	-3.76	5e-05
AP1S1	3.48	0.00134		SYNPO2	-3.76	0.00115
LDLR	3.47	0.0337		EYA2	-3.75	0.000274
ACTB	3.45	0.0104		CPSF3L	-3.72	0.00339
CLDND1	3.42	0.000754		DIO2	-3.7	0.00332
ARHGEF17	3.41	0.000656		PCSK5	-3.69	0.000681
C14orf1	3.41	0.00341		DLK1	-3.64	0.00105
ID4	3.41	0.00226		KCTD17	-3.63	0.00291
PKP3	3.41	0.014		PGM5	-3.63	0.00189
RBM14	3.41	0.00392		CYSLTR1	-3.62	0.00437
CCNG2	3.4	0.00131		NFRKB	-3.62	0.00809
CDH1	3.4	0.00935		ADAM21	-3.6	0.000477
SETD5	3.4	0.00244		SCLY	-3.58	0.000504
GSTM3	3.38	8.76e-05		TRPA1	-3.58	0.000729
ANXA3	3.37	0.00124		NDP	-3.56	0.000427
PRKDC	3.37	0.0366		F12	-3.55	0.000131
ZNF227	3.34	0.0112		HPSE2	-3.55	0.00109
NUMA1	3.33	0.000834		TMOD1	-3.55	0.00215
CD44	3.32	0.000296		TPSG1	-3.54	0.000161
SS18	3.28	0.000866		CNTNAP2	-3.53	8.29e-05
POLM	3.27	0.0104		EIF4G2	-3.53	0.000304
CRK	3.25	0.0116		DUSP6	-3.51	0.0129
ZBTB11	3.25	0.00198		CCKBR	-3.5	0.00528
BCL2L1	3.24	0.00708		SH3GL3	-3.5	0.00287
CDKAL1	3.23	0.000916		GREM1	-3.49	0.000211
CTNNA1	3.23	0.00806		ICAM2	-3.49	0.00826
DTX3	3.23	0.00085		PALMD	-3.49	0.00107
HIST1H2BH	3.23	0.0331		SOCS1	-3.49	0.00641
RAB6A	3.21	0.000197		AGTR2	-3.48	0.00126
ATP2A3	3.19	0.00599		USH2A	-3.48	0.00444
TNFSF15	3.19	0.00515		APOC1	-3.47	0.007
WSB1	3.19	0.000209		S100A1	-3.43	0.000552
CITED2	3.18	0.00446		LHX2	-3.42	0.000914
RXRB	3.18	0.00377		SCD5	-3.42	0.00114
STX16	3.18	0.000115		ADAM18	-3.41	0.00234
STX17	3.17	0.000793		BDNF	-3.4	0.00237
FLOT2	3.16	0.00592		KDELR3	-3.39	0.00928
MERTK	3.16	0.000866		SIRPA	-3.39	0.0117
NSUN7	3.16	0.0154		SIX2	-3.39	0.0103
PTPN21	3.16	0.00028		MEG3	-3.38	0.000422
CYP4B1	3.14	0.00083		SCGB1D1	-3.38	0.000128
PGRMC1	3.13	0.0393		UGT2B28	-3.38	0.00537
ERBB2	3.12	0.00164		GPR161	-3.36	3.34e-05
PLCE1	3.12	0.0035		RNF32	-3.36	0.000171
PQLC3	3.12	0.00493		SCN1A	-3.36	0.000294
SYNPO2L	3.12	0.00305		PDE3B	-3.35	0.00251
C10orf10	3.11	0.108		CD244	-3.34	0.00176
CAPZA2	3.11	0.000252		MGC4859	-3.34	0.00161
TAF12	3.11	0.0171		BTNL2	-3.33	0.00792
PNRC1	3.1	0.00426		CNTN5	-3.33	0.00173
SCIN	3.1	0.00221		FJX1	-3.33	0.000164
SIAH2	3.09	0.0222		NPTX2	-3.33	0.00451
TBL1XR1	3.08	0.000992		TLL2	-3.33	0.00211
GOLGA8B	3.07	0.00383		ADAMDEC1	-3.32	0.00274
PLXNA3	3.07	0.00978		ST6GALNAC4	-3.32	0.000605
USP53	3.07	0.000992		ADAMTSL4	-3.31	0.000518
RIT1	3.05	0.0085		B3GALT5	-3.31	0.00366
ZMYM6	3.05	0.00326		VASH1	-3.31	0.00127
ABAT	3.04	0.0014		MCF2	-3.3	0.00211
SLC7A2	3.04	0.00436		MOXD1	-3.3	0.0106
SYNE2	3.04	0.000721		SFN	-3.3	0.00162
CYB5R2	3.03	0.00594		KHK	-3.29	0.00139
SMARCA2	3.03	0.0191		CD163	-3.28	0.000793
FBXO9	3.02	0.0136		LSP1	-3.28	0.000901
RAB1A	3.02	0.0351		OSBPL11	-3.28	0.000285
GIT2	3	6.21e-05		TBX1	-3.28	0.000243
HIST1H2BD	3	0.00232		TCL6	-3.28	0.00461
SMAD2	3	0.00262		TREM1	-3.28	0.00939
TMCO6	2.99	0.028		BMPR1B	-3.27	0.00101
UCP2	2.99	0.00113		FHL5	-3.27	0.00012
HIST1H2BE	2.97	0.0168		HSPA4L	-3.27	4.43e-05
REPS1	2.97	0.0028		LMO3	-3.27	0.000397
RHEB	2.97	0.00445		XK	-3.27	0.00604
BRF1	2.96	0.00667		ASRGL1	-3.26	6.73e-05
TBC1D8	2.96	0.000135		SLC8A1	-3.26	0.00144
VPS35	2.96	0.000294		VNN3	-3.26	0.00273
CA12	2.94	0.0113		ETV1	-3.25	0.000772
CRTAP	2.93	0.0165		KCNJ5	-3.25	0.000298
TP53	2.93	0.0244		LHX1	-3.25	0.0103
ECHDC3	2.92	0.0037		MRPL41	-3.25	0.00446
GSTM4	2.92	0.032		NCKIPSD	-3.25	0.000307
NDRG3	2.92	0.0252		RANBP1	-3.25	0.00285
B3GNT2	2.91	0.021		TSPAN2	-3.25	0.0043
IFI35	2.91	0.0172		SNCA	-3.24	0.000788
OLFM1	2.91	0.00459		DCN	-3.23	0.000374
PDLIM4	2.91	0.00156		TANC2	-3.23	0.000927
PIP	2.91	0.000489		GRID2	-3.22	0.0105
PYCARD	2.91	0.0245		RBM39	-3.22	0.0102
ZNF10	2.89	0.0262		SLC39A8	-3.22	0.000511
H2BFS	2.88	0.00182		ATRNL1	-3.21	0.0111
PIGL	2.88	0.00169		DLX2	-3.21	0.00378
PTPRS	2.87	8.22e-05		FAM105A	-3.21	0.0119
TMED2	2.87	0.00142		HTR4	-3.21	0.000492
WDR19	2.87	0.00322		SEMG2	-3.21	0.000499
AIM1	2.86	0.00014		TMPRSS6	-3.21	0.00195
MAP4K2	2.86	0.0205		B3GAT1	-3.2	0.00116
VAV3	2.85	0.0225		CD207	-3.2	0.00415
GSN	2.84	0.000947		MFAP3L	-3.2	0.000362
TNIP1	2.84	0.00299		TNFSF8	-3.2	0.000334
ZNF207	2.84	0.000304		KCNJ3	-3.19	0.00692
GPR137	2.83	0.00157		TRDN	-3.19	0.0101
LAPTM4B	2.83	0.0131		DHRS9	-3.18	0.000132
TBCD	2.83	0.0648		LPO	-3.18	0.00115
SOCS2	2.82	0.00314		SLC16A1	-3.18	0.000528
C6orf62	2.81	0.00152		ZNF365	-3.18	0.00153
KRT4	2.81	0.00212		DKFZP434C153	-3.16	0.00911
STC2	2.81	0.000461		RNF17	-3.16	0.00992
TMCO3	2.81	0.034		VGLL1	-3.16	0.00797
EPHA4	2.8	0.000632		PTN	-3.15	0.00873
AFF4	2.79	0.0138		BCL11A	-3.13	0.0139
CD59	2.79	0.0213		FCAR	-3.13	0.00526
RUFY2	2.79	0.00276		ADAM22	-3.12	0.00036
TRIM29	2.79	0.00269		KRT33B	-3.12	0.00164
DCLRE1A	2.78	0.00791		MYF5	-3.12	0.00484
DRG2	2.78	0.0171		TMCO1	-3.12	0.0179
EPOR	2.78	0.00107		A2M	-3.11	0.000308
HBP1	2.78	0.0223		BCL11B	-3.11	0.000175
TMPRSS3	2.78	0.00151		CASP1	-3.11	0.000963
DFNB31	2.76	0.00375		IFNA10	-3.11	0.0109
GRB7	2.76	0.0096		KCNK3	-3.11	0.0121
NRXN3	2.76	0.000872		MPHOSPH6	-3.11	0.000738
PILRB	2.76	0.0129		NR1H4	-3.11	0.0079
FTL	2.75	0.00489		HEY1	-3.1	0.00106
P4HB	2.75	0.0102		KCNA2	-3.1	0.00113
ZMYM2	2.75	0.000178		NFATC4	-3.1	0.000298
CEP135	2.74	0.00394		RECK	-3.1	0.00558
ENO1	2.74	0.0289		CLCA2	-3.09	0.00349
CEACAM6	2.72	0.000537		LECT1	-3.09	0.0117
HERC4	2.72	0.0167		TNIP3	-3.09	0.000343
CST1	2.71	0.000615		ALDH1A2	-3.08	0.0163
SH3GLB2	2.71	0.0131		ANKH	-3.08	0.00947
ITPR2	2.7	0.00623		IFI44	-3.08	0.00318
RAD52	2.7	0.0114		PDE4DIP	-3.08	0.00786
WARS	2.7	0.0031		TRHDE	-3.08	0.00404
ARFGEF2	2.69	0.000199		APBB1IP	-3.07	0.000824
CRYZL1	2.69	0.00951		SOHLH2	-3.07	0.0098
DHX40	2.69	0.00215		TDRKH	-3.07	0.015
TTLL3	2.68	0.00132		TRIM14	-3.07	0.00104
RAB35	2.67	0.0069		NAB1	-3.06	0.00983
SLC16A5	2.67	0.00131		NPY6R	-3.06	0.0127
CAP2	2.65	0.000637		PLAG1	-3.06	0.00325
GRAMD1C	2.65	0.0202		ABO	-3.05	0.00176
LUC7L	2.65	0.00128		CXCR4	-3.05	0.000413
ABHD11	2.64	0.0412		ETV4	-3.05	0.0184
CHD9	2.64	0.0344		GRIA3	-3.05	0.000136
LSM8	2.64	0.0429		MYLK	-3.05	0.0124
CDK6	2.63	0.00269		PPIH	-3.05	0.0183
FAM65A	2.63	0.00401		STMN2	-3.05	0.000268
GNAS	2.63	0.00246		TFPI	-3.05	0.00774
LZTFL1	2.63	0.014		HRASLS	-3.04	0.000847
SNAP23	2.63	0.00653		APOD	-3.03	7.08e-05
TRIM13	2.63	0.0322		CACNG2	-3.03	0.00894
WEE1	2.63	0.0172		DLG1	-3.03	0.00889
CARF	2.62	0.0217		PAPOLB	-3.03	0.00438
IRF1	2.62	0.00115		PDE1A	-3.03	0.00267
RETSAT	2.62	0.00156		CAMK4	-3.02	0.0313
DARS	2.61	0.00107		CDH19	-3.02	0.000589
C1GALT1	2.6	0.0422		CYP11A1	-3.02	0.00893
DOCK6	2.6	0.00523		GCNT2	-3.02	0.00335
PCBP2	2.6	0.000173		HOXA10	-3.02	0.00418
SPATA20	2.6	0.00121		NELL1	-3.02	0.0133
GAPDH	2.59	0.0309		PRND	-3.02	0.00478
MED6	2.59	0.000891		PRSS23	-3.02	6.01e-05
TSPAN12	2.59	0.00944		RUNX3	-3.02	0.00034
ZNF12	2.59	0.00862		CORO1A	-3.01	0.0472
CD47	2.58	0.00157		EMID1	-3.01	0.032
FNTB	2.58	0.00334		KCNMA1	-3.01	0.000481
UBL3	2.58	0.00059		SCGB1D2	-3.01	4.66e-05
AKAP9	2.57	0.00062		SYNGR4	-3.01	0.00347
CALM1	2.57	0.00997		FGF7	-3	0.0172
KIAA1033	2.57	0.00123		PCDH17	-3	0.0352
ALPK1	2.56	0.0026		SPOCK3	-3	0.0169
NOTCH2	2.56	0.00178		GPM6B	-2.99	0.00264
SPTLC1	2.56	0.0195		IL1A	-2.99	0.00281
TMC6	2.56	0.0227		CYLC1	-2.98	0.000941
ASPM	2.55	0.00148		CPM	-2.97	0.0142
LSM14B	2.55	0.0629		MMP24	-2.97	0.00667
SLC2A10	2.55	0.0125		PIK3C2A	-2.97	0.00542
CHMP1B	2.54	0.00863		PLN	-2.97	0.00422
YAP1	2.54	0.00042		QKI	-2.97	0.000774
ARF6	2.53	0.00916		SLC30A3	-2.97	0.000275
NANS	2.53	0.00412		FAS	-2.96	0.0133
NRP1	2.53	0.0019		MFNG	-2.96	0.00107
ZNF264	2.53	0.00451		MICAL2	-2.96	0.00186
CAV1	2.52	0.00972		PLCH1	-2.96	0.0132
LGALS8	2.52	0.00646		TRIM10	-2.96	0.0146
TRIM8	2.52	0.0348		AGRP	-2.95	0.0153
ARFGEF1	2.51	0.000594		DKFZP434L187	-2.95	0.0027
ATP6V0A4	2.51	0.000834		GPX5	-2.95	0.00971
CARS	2.51	0.0216		NENF	-2.95	0.00103
IGSF3	2.51	0.000456		PDE4A	-2.95	0.00211
NEDD9	2.51	0.00389		SLCO5A1	-2.95	0.005
SENP3	2.51	0.0254		TF	-2.95	0.0186
SERPINB3	2.51	0.00306		C9orf156	-2.94	0.0251
GMPR2	2.5	0.00689		RAB6B	-2.94	0.00278
COL6A2	2.49	0.00192		CMKLR1	-2.93	0.0132
ERBB3	2.49	0.00934		DPT	-2.93	0.00273
GATAD1	2.49	0.00319		GRIA4	-2.93	0.0117
HIST1H3G	2.49	0.0522		KERA	-2.93	0.00183
PLXNB1	2.49	0.0459		MYO1D	-2.93	0.0162
WWP2	2.49	0.00288		PADI2	-2.93	0.00441
ZNF415	2.49	0.0448		PAH	-2.93	0.0496
LARP1	2.48	0.0068		PCK1	-2.93	0.00316
NFKB2	2.48	0.0126		PTGS2	-2.93	0.000193
CANX	2.47	0.00132		HRH3	-2.92	0.00308
NEDD4L	2.47	0.000892		MALL	-2.92	0.00415
STK38	2.47	0.00974		ZNF287	-2.92	0.01
MAP4K3	2.46	0.00239		KLF2	-2.91	0.00368
DPYD	2.45	0.102		PTPRR	-2.91	0.00419
MR1	2.45	0.0797		SHOX2	-2.91	0.00458
TRIM3	2.45	0.0139		COL5A1	-2.9	0.00303
JUND	2.44	0.0152		PCDHGC3	-2.9	0.00337
LSS	2.44	0.00252		SERPINB13	-2.9	0.0102
NUP43	2.44	0.0145		ADRA1A	-2.89	0.008
TPK1	2.44	0.0148		EGFL6	-2.89	0.0142
GPC5	2.43	0.0103		SUSD4	-2.89	0.000128
ITGB1	2.43	0.0053		ADH1B	-2.88	0.0266
AKAP10	2.42	0.0138		APOA2	-2.88	0.00271
DCBLD2	2.42	0.00883		C21orf2	-2.88	0.00569
NRCAM	2.42	0.00059		HDGFRP3	-2.88	0.0131
VPS8	2.42	0.00506		HMHA1	-2.88	0.00209
EFNA5	2.41	0.0317		NCKAP1L	-2.88	0.00142
GDF15	2.41	0.0694		PTPRN	-2.88	0.0185
NIT1	2.41	0.0556		SPATA6	-2.88	0.00949
RANBP9	2.41	0.00396		TGFBR3	-2.88	0.00448
TBX3	2.41	0.0349		CP	-2.87	0.0159
TCEA2	2.41	0.00462		ENSA	-2.87	0.000597
AHSA2	2.4	0.00606		FLT1	-2.87	0.0039
TMEM30B	2.4	0.00145		KCNJ6	-2.87	0.000298
ATN1	2.39	0.0138		ART3	-2.86	0.00986
ELF5	2.39	0.0241		EDA	-2.86	0.00806
ZNF44	2.39	0.027		POU3F2	-2.86	0.0232
AP1G2	2.38	0.000786		ATP7B	-2.85	0.000145
SHMT1	2.38	0.0158		IKZF1	-2.85	0.00371
DEPDC1	2.37	0.00196		OCA2	-2.85	0.00433
RHOBTB3	2.37	0.00217		SOX21	-2.85	0.0207
GDI2	2.36	0.00655		CASP8	-2.84	0.00333
KBTBD2	2.36	0.00528		GAD1	-2.84	9.38e-05
FAF1	2.35	0.000634		MBL2	-2.84	0.0183
IRS2	2.35	0.128		NELL2	-2.84	0.034
PCMTD2	2.35	0.00838		NR6A1	-2.84	0.0038
ARID4A	2.34	0.00479		REL	-2.84	0.0328
CLU	2.34	0.00827		RNF185	-2.84	0.00955
COLEC12	2.34	0.00706		ACSBG1	-2.83	0.0707
DDX17	2.34	0.00933		CSF1	-2.83	0.000515
EMP1	2.34	0.00124		FGF22	-2.83	0.00104
PSPC1	2.34	0.00426		FYB	-2.83	0.0168
CLASP2	2.33	0.00158		IL11	-2.83	0.00211
HMMR	2.33	0.00134		MMP27	-2.83	0.00847
RARRES1	2.33	0.0144		NBL1	-2.83	0.000125
STON1	2.33	0.027		SFRP4	-2.83	0.0106
ZFP64	2.33	0.0126		SSX3	-2.83	0.0131
CLEC2D	2.32	0.00477		ZNF710	-2.83	0.000786
IRS1	2.32	0.00115		AP3B2	-2.82	0.00265
KYNU	2.32	0.012		IGFBP7	-2.82	0.000556
SEMA6A	2.32	0.000228		PHKG2	-2.82	0.0308
FLOT1	2.31	0.0229		RGS1	-2.82	0.0201
RIPK4	2.31	0.00168		CYBB	-2.81	0.0333
SMAD4	2.31	0.00285		LTK	-2.81	0.00852
VAMP3	2.31	0.00333		SLC13A1	-2.81	0.00961
H2AFV	2.3	0.0682		TMEM110	-2.81	0.00571
PGK1	2.3	0.0388		FOLH1	-2.8	5.21e-05
PTPN14	2.3	0.0285		LECT2	-2.8	0.052
ACSM3	2.29	0.0098		PBX3	-2.8	0.00336
CLDN3	2.29	0.00847		TAP2	-2.8	0.00209
FAM49B	2.29	0.00286		THBD	-2.8	0.00169
MAN1A1	2.29	0.0074		ADH7	-2.79	0.00163
PAPOLA	2.29	0.00243		CDH12	-2.79	0.0191
PPP1R3C	2.29	0.0259		CNTD2	-2.79	0.0104
SPATS2	2.29	0.0185		EGR3	-2.79	0.00365
C1S	2.28	0.0334		GH1	-2.79	0.00468
GATM	2.28	0.000777		GPR65	-2.79	0.00812
TRAPPC2L	2.28	0.00423		LDHB	-2.79	0.00248
AASS	2.27	0.0151		LOC284244	-2.79	0.0201
ASAH1	2.27	0.00098		NAV1	-2.79	0.000202
CACNA1D	2.27	0.00284		DCC	-2.78	0.0101
DYSF	2.27	0.0441		DLGAP2	-2.78	0.0318
HIST1H2BG	2.27	0.0417		NFE2L3	-2.78	0.0124
ICK	2.27	0.00268		UNC5C	-2.78	0.00754
TRIM23	2.27	0.00574		HDAC9	-2.77	0.0075
APC	2.26	0.0532		MUC1	-2.77	0.000672
C8orf44	2.26	0.0194		PIGK	-2.77	0.00934
KRIT1	2.26	0.00187		PLK3	-2.77	0.000952
NPAS3	2.26	0.00807		AQP7	-2.76	0.00708
RASGRP1	2.26	0.0605		C1orf21	-2.76	0.0101
TJP2	2.26	0.0585		COL11A2	-2.76	0.0113
ZNF175	2.26	0.000613		CSF1R	-2.76	0.000936
APLP2	2.25	0.0236		DBP	-2.76	0.032
MYO9B	2.25	0.0163		EIF5A2	-2.76	0.000279
OXR1	2.25	0.00241		FASLG	-2.76	0.000407
OXA1L	2.24	0.00551		MTHFD2L	-2.76	0.0233
DAZAP2	2.23	0.00164		SCN3A	-2.76	0.0152
KLHL20	2.23	0.0323		TFEC	-2.76	0.0517
MAP2K5	2.23	0.0304		BGN	-2.75	0.00797
RAC1	2.23	0.00984		C6	-2.75	0.0159
ZMYM5	2.23	0.0546		CSNK2A1	-2.75	0.00289
CNOT3	2.22	0.0697		ETS2	-2.75	0.00995
MYC	2.22	0.00596		GABRB2	-2.75	0.00871
PDCD5	2.22	0.0177		KCNH2	-2.75	0.00991
RIOK3	2.22	0.005		SPG20	-2.75	0.00351
TNFRSF25	2.22	0.000451		TEX13A	-2.75	0.0265
C1orf174	2.21	0.0518		FGFR4	-2.74	0.00703
CALCOCO1	2.21	0.0403		PPFIA2	-2.74	0.0331
CAPN9	2.21	0.0119		ADORA3	-2.73	0.00517
FOSL2	2.21	0.000347		ANKRD1	-2.73	0.00441
ING4	2.21	0.0328		GCM2	-2.73	0.0105
PLSCR3	2.21	0.00892		NAALAD2	-2.73	0.000832
SYCP2	2.21	0.000988		OR52A1	-2.73	0.00766
MATN3	2.2	0.000435		ADORA1	-2.72	0.00267
MAX	2.2	0.00228		ASB4	-2.72	0.103
USP34	2.2	0.0234		BCAT1	-2.72	0.00479
ABI2	2.19	0.00383		DGKI	-2.72	0.0129
HMGN4	2.19	0.0044		EBF2	-2.72	0.00355
MAP3K2	2.19	0.012		STC1	-2.72	0.00789
MAPK10	2.19	0.0416		TMPRSS4	-2.72	0.0327
ABCA2	2.18	0.0228		ADCY1	-2.71	0.00713
BTC	2.18	0.0341		CDC25A	-2.71	0.0155
INPP4B	2.18	0.00108		GLIPR1	-2.71	0.0222
PBXIP1	2.18	0.0086		IFNA14	-2.71	0.0188
PYGM	2.18	0.0248		CACNA1E	-2.7	0.00306
C1orf116	2.17	0.0369		GPX3	-2.7	0.00461
C5orf28	2.17	0.0046		IL15RA	-2.7	0.0056
GPR68	2.17	0.000422		ITGB6	-2.7	0.000675
LCMT2	2.17	0.0447		OSGEP	-2.7	0.0139
PRKCD	2.17	0.0788		GUCY1A2	-2.69	0.000508
PTPRG	2.17	0.00506		PGLS	-2.69	0.00706
RBM19	2.17	0.00651		PLSCR1	-2.69	0.0259
ANXA6	2.16	0.00231		PSMD6	-2.69	0.00251
CD9	2.16	0.00332		PTPN1	-2.69	0.000423
GABARAPL1	2.16	0.0466		TEK	-2.69	0.00768
MAT2A	2.16	0.0883		TULP1	-2.69	0.000199
MX2	2.16	0.000984		WISP1	-2.69	0.00146
S100A10	2.16	0.000557		ADAM12	-2.68	0.018
SOCS3	2.16	0.0987		CCND2	-2.68	0.0541
TERF2	2.16	0.0395		FAP	-2.68	0.0197
ELF1	2.15	0.0136		MXRA8	-2.68	0.00566
GALC	2.15	0.00405		PTGER3	-2.68	0.0401
GPR39	2.15	0.0245		RIBC2	-2.68	0.0472
IKBKB	2.15	0.00562		SCN2B	-2.68	0.00759
ANP32E	2.14	0.017		TACR1	-2.68	0.000112
BCKDHB	2.14	0.0304		USP46	-2.68	0.034
SPATA5L1	2.14	0.0709		WNT3	-2.68	0.00886
ENO2	2.13	0.05		ZFAND5	-2.68	0.0197
ARRB1	2.12	0.00108		CHL1	-2.67	0.0625
HCLS1	2.12	0.0626		DBH	-2.67	0.035
HIST1H3H	2.12	0.0399		DLC1	-2.67	0.00954
PTER	2.12	0.00412		EDA2R	-2.67	0.0052
SERPINE1	2.12	0.0662		GAL	-2.67	0.0206
ACSL1	2.11	0.0142		GLI2	-2.67	0.0116
ANKMY1	2.11	0.0111		LMO7	-2.67	0.0155
CD55	2.11	0.0303		PIK3R2	-2.67	0.00322
DDX11	2.11	0.00404		PPARA	-2.67	0.00918
FASTKD2	2.11	0.0452		SCTR	-2.67	0.0204
HIST1H2AI	2.11	0.0172		TPTE	-2.67	0.014
ZNF83	2.11	0.00856		CYP2A13	-2.66	0.0346
ADNP	2.1	0.00607		KLF12	-2.66	0.00968
COMP	2.1	0.00122		NLGN1	-2.66	0.00582
IGFBP5	2.1	0.000905		UTP18	-2.66	0.0171
NLGN4X	2.1	0.087		C1orf54	-2.65	0.054
NUCKS1	2.1	0.00925		MPPED1	-2.65	0.00777
TPP1	2.1	0.000848		PLVAP	-2.65	0.00648
UBE2D1	2.1	0.00913		PRKD1	-2.65	0.00525
CEP192	2.09	0.0673		FCN2	-2.64	0.0111
CUL4A	2.09	0.00135		SLC39A9	-2.64	0.039
PML	2.09	0.00162		GIPC2	-2.63	0.0212
STAU1	2.09	0.00339		ITGA8	-2.63	0.00128
ZNF277	2.09	0.00374		LMOD1	-2.63	0.00221
ARMCX1	2.08	0.0864		MCL1	-2.63	0.000167
CNNM4	2.08	0.02		NRP2	-2.63	0.00175
DCUN1D1	2.08	0.0634		SLAMF8	-2.63	0.000621
HP1BP3	2.08	0.00178		SPAG16	-2.63	0.0631
IFI6	2.08	0.022		UGT8	-2.63	0.000241
ITFG1	2.08	0.0459		XIST	-2.63	0.00352
NANOG	2.08	0.0054		CTNNA2	-2.62	0.0105
OAS3	2.08	0.0532		DNASE1L3	-2.62	0.00117
PKP2	2.08	0.00204		E2F1	-2.62	0.00137
THSD4	2.08	0.00366		FETUB	-2.62	0.0185
CCDC28A	2.07	0.0118		GATA4	-2.62	0.0607
DMPK	2.07	0.00455		LOC440792	-2.62	0.0215
DSP	2.07	0.0103		LSM4	-2.62	0.00622
FSTL1	2.07	0.00586		MAGEA4	-2.62	0.0298
IFITM3	2.07	0.0668		PTPRZ1	-2.62	0.0151
PPP5C	2.07	0.0417		ARHGAP24	-2.61	0.00136
U2AF2	2.07	0.00855		GNRHR	-2.61	0.000336
ZFYVE21	2.07	0.00468		IGF1	-2.61	0.0545
ATXN3	2.06	0.00845		PTRF	-2.61	0.0343
KCTD3	2.06	0.00482		RRM2	-2.61	0.025
MSX2	2.06	0.000606		SCEL	-2.61	0.0297
SGK3	2.06	0.0103		VPRBP	-2.61	0.0161
SLC13A3	2.06	0.00231		ZAP70	-2.61	0.00354
SLC7A8	2.06	0.0121		CYP46A1	-2.6	0.0063
SLCO2B1	2.06	0.0108		GRIP2	-2.6	0.0174
UBE2H	2.06	0.0038		KCNJ12	-2.6	0.000846
ACLY	2.05	0.0353		NFASC	-2.6	0.00403
AKT2	2.05	0.00699		SCG3	-2.6	0.00633
ATP6V1C1	2.05	0.00207		SPARC	-2.6	0.0139
INHBB	2.05	0.000818		CLEC7A	-2.59	0.0237
LMAN1	2.05	0.0405		CLGN	-2.59	0.000816
MAPK1	2.05	0.0865		CYP2A6	-2.59	0.000704
MED18	2.05	0.0072		ELAVL4	-2.59	0.00345
PRPS2	2.05	0.0336		FRYL	-2.59	0.0149
PSCA	2.05	0.0107		KRT24	-2.59	0.0331
SLC20A2	2.05	0.0572		NEUROD4	-2.59	0.0155
TCF7L2	2.05	0.0146		SIM1	-2.59	0.00775
TSC22D3	2.05	0.0247		ARR3	-2.58	0.00979
ABCF2	2.04	0.00694		ASIP	-2.58	0.0579
GFRA3	2.04	0.0632		GPC4	-2.58	0.0108
MTMR4	2.04	0.00881		PCYT1B	-2.58	0.0287
PARVA	2.04	0.0562		SST	-2.58	0.0122
PNN	2.04	0.0288		TSPAN32	-2.58	0.00542
STAT3	2.04	0.0828		BAI3	-2.57	0.0164
TEX10	2.04	0.0696		GIF	-2.57	0.00899
ARID5B	2.03	0.0109		ICAM4	-2.57	0.00571
CDC27	2.03	0.00892		LIPF	-2.57	0.000855
CLCF1	2.03	0.00601		LY6G6E	-2.57	0.0344
PSD4	2.03	0.00263		MAGEA6	-2.57	0.109
SF3A1	2.03	0.0412		NOX4	-2.57	0.0343
TSPAN1	2.03	0.00622		PAPPA2	-2.57	0.00774
WDR59	2.03	0.00353		PPP1R3A	-2.57	0.00347
ZNF146	2.03	0.00192		PROX1	-2.57	0.00248
ANXA4	2.02	0.00556		UTP11L	-2.57	0.0263
CCDC93	2.02	0.0326		BTN1A1	-2.56	0.0595
GFRA1	2.02	0.0701		CXCL9	-2.56	0.0405
HRH1	2.02	0.0199		DKK3	-2.56	0.0239
PRKAR1A	2.02	0.0114		GPR110	-2.56	0.0319
SORBS2	2.02	0.0103		IFNA17	-2.56	0.0305
ABI1	2.01	0.00342		INSL5	-2.56	0.023
ARHGEF7	2.01	0.0106		RIMS1	-2.56	0.00452
ATF1	2.01	0.00626		SH2D1A	-2.56	0.0159
CKAP5	2.01	0.0123		SLC22A2	-2.56	0.0343
EPB41L4A	2.01	0.0481		APLP1	-2.55	0.0602
GINS4	2.01	0.0144		RIMBP2	-2.55	0.00171
GLUD1	2.01	0.00879		ST18	-2.55	0.00148
GNB5	2.01	0.0252		WDR76	-2.55	0.00735
LTB4R	2.01	0.0344		ZNF208	-2.55	0.00131
SMPDL3A	2.01	0.00256		ABLIM2	-2.54	0.0117
ARL6IP1	2	0.00213		BPNT1	-2.54	0.0201
CSNK1A1	2	0.00244		C9orf116	-2.54	0.0134
FNTA	2	0.0132		FGF1	-2.54	0.00463
GLS	2	0.0219		LOC642236	-2.54	0.00302
IGFBP3	2	0.000642		NAV3	-2.54	0.000451
KLK11	2	0.0308		OBSL1	-2.54	0.0109
SPAG4	2	0.0693		TBC1D19	-2.54	0.0236
TM9SF4	2	0.0255		C21orf59	-2.53	0.0297
CHD2	1.99	0.00359		CCND1	-2.53	0.0133
CTNND1	1.99	0.000608		CFHR2	-2.53	0.00849
IL1R2	1.99	0.0546		DEC1	-2.53	0.0345
KLHDC2	1.99	0.00747		ENPEP	-2.53	0.0413
POLR2J2	1.99	0.000901		HSD3B1	-2.53	0.0132
YWHAE	1.99	0.00683		KCNK2	-2.53	0.0424
AVIL	1.98	0.0542		PYGO1	-2.53	0.000822
CNOT8	1.98	0.00676		RBMS3	-2.53	0.0191
CSAD	1.98	0.00439		SCNN1G	-2.53	0.00738
MPDU1	1.98	0.0914		SELPLG	-2.53	0.0487
RBBP6	1.98	0.00747		ST8SIA2	-2.53	0.0154
SDHB	1.98	0.0408		TSC22D2	-2.53	0.0461
SDHC	1.98	0.00944		AKAP12	-2.52	0.0178
C1orf27	1.97	0.0121		GPR124	-2.52	0.0134
CACNB2	1.97	0.0063		HDC	-2.52	0.0305
CRIM1	1.97	0.0063		MAOB	-2.52	0.0101
INPP4A	1.97	0.000555		OPHN1	-2.52	0.00383
OPTN	1.97	0.017		PRKCDBP	-2.52	0.0292
CCDC92	1.96	0.00864		RRBP1	-2.52	0.00475
LTBR	1.96	0.0401		WNT1	-2.52	0.00575
MYH14	1.96	0.000526		ZIC1	-2.52	0.0468
PALLD	1.96	0.00197		ATAD2	-2.51	0.00478
RFX1	1.96	0.0297		ATP2B4	-2.51	0.0218
SPG7	1.96	0.00155		ATP5I	-2.51	0.00188
ZBTB10	1.96	0.00483		CPA3	-2.51	0.00527
ZBTB6	1.96	0.00255		CYP2A7P1	-2.51	0.0395
GREB1	1.95	0.00133		DAAM2	-2.51	0.0162
HELZ	1.95	0.00196		GRAP	-2.51	0.0288
JMJD1C	1.95	0.0147		HMGB2	-2.51	0.000397
KRT16	1.95	0.000952		ITK	-2.51	0.03
LOC399491	1.95	0.00375		LMO4	-2.51	0.000894
PGF	1.95	0.00252		MTSS1	-2.51	0.00192
SMCHD1	1.95	0.00138		PDXK	-2.51	0.00367
AHNAK	1.94	0.0105		PGD	-2.51	0.0172
AMIGO2	1.94	0.0137		WFDC1	-2.51	0.0368
CST2	1.94	0.0471		APOB	-2.5	0.00913
DNAJC12	1.94	0.0118		CD3G	-2.5	0.00151
DSCAM	1.94	0.0298		EPB41L4B	-2.5	0.00229
SLC6A14	1.94	0.00237		FAH	-2.5	0.00309
SUPT4H1	1.94	0.0038		FBXO38	-2.5	0.0143
CAPNS1	1.93	0.038		GALNT6	-2.5	0.00301
CYFIP2	1.93	0.028		GNRH2	-2.5	0.0361
DUS4L	1.93	0.00159		LOC441204	-2.5	0.0157
GMCL1	1.93	0.00346		MIA2	-2.5	0.00199
SSR1	1.93	0.000478		NGB	-2.5	0.0433
CALD1	1.92	0.00312		PTPRB	-2.5	0.0389
DHX15	1.92	0.0322		SAA3P	-2.5	0.0202
HIP1	1.92	0.0132		TESC	-2.5	0.0316
KLHDC3	1.92	0.00473		TNIK	-2.5	0.000244
MBTD1	1.92	0.00773		AIM2	-2.49	0.051
PTPRO	1.92	0.000507		CD5	-2.49	0.00152
RBL2	1.92	0.0135		ERG	-2.49	0.00119
SAE1	1.92	0.0379		FGF9	-2.49	0.0402
TCHH	1.92	0.0499		LCP2	-2.49	0.0667
TPD52	1.92	0.00395		NEK1	-2.49	0.0174
TRIP6	1.92	0.00887		NR5A2	-2.49	0.00437
ZNF638	1.92	0.00368		OR7E24	-2.49	0.00108
CSTA	1.91	0.0886		RPRM	-2.49	0.0494
EIF2AK1	1.91	0.00508		TLR6	-2.49	0.0175
EXOC4	1.91	0.0536		UBQLN3	-2.49	0.019
GPR126	1.91	0.00188		VASH2	-2.49	0.00621
GULP1	1.91	0.00378		WNT8B	-2.49	0.0256
LCN2	1.91	0.0066		ATP2B3	-2.48	0.0508
PKIA	1.91	0.000818		CHST11	-2.48	0.0125
PTP4A1	1.91	0.00552		ENTPD6	-2.48	0.00622
CYP7A1	1.9	0.0256		GGT1	-2.48	0.00198
IRF6	1.9	0.0453		MLANA	-2.48	0.0171
KIFAP3	1.9	0.019		PDE6H	-2.48	0.0542
PARD6B	1.9	0.00137		TGM3	-2.48	0.0172
SLC37A4	1.9	0.0386		VAMP5	-2.48	0.0169
TBX2	1.9	0.0164		COL5A3	-2.47	0.0423
TRIM38	1.9	0.00403		ELL	-2.47	0.00287
YWHAZ	1.9	0.00374		IGF2BP2	-2.47	0.00119
ATP6V1A	1.89	0.00293		INHBA	-2.47	0.114
CEP250	1.89	0.000635		LOC644450	-2.47	0.00405
CPVL	1.89	0.0115		PFKFB2	-2.47	0.0364
KIF23	1.89	0.00294		SIRT5	-2.47	0.0259
PERP	1.89	0.00141		ZIC4	-2.47	0.0427
PIGC	1.89	0.0122		COL3A1	-2.46	0.0341
PRR14	1.89	0.00225		HIST1H3J	-2.46	0.000615
RAB5C	1.89	0.00438		MATN1	-2.46	0.00569
UQCRC2	1.89	0.0346		MLX	-2.46	0.0227
VPS13D	1.89	0.0148		PAX1	-2.46	0.0533
BACH1	1.88	0.00694		PLXND1	-2.46	0.00029
BTD	1.88	0.0505		ZMYND11	-2.46	0.00294
CDC42SE2	1.88	0.011		ADAMTS5	-2.45	0.00873
KIAA1217	1.88	0.0457		FER1L4	-2.45	0.00407
MED28	1.88	0.0703		GRP	-2.45	0.0146
NR4A1	1.88	0.0107		KLHL23	-2.45	0.0019
PAPOLG	1.88	0.0199		LAMB4	-2.45	0.0448
PLXNA2	1.88	0.0282		RHOF	-2.45	0.00249
POLD4	1.88	0.0324		COLEC11	-2.44	0.031
PRLR	1.88	0.00621		F11	-2.44	0.0656
PRPSAP1	1.88	0.0149		FAM46C	-2.44	0.00268
PSAP	1.88	0.0464		ISL1	-2.44	0.0179
RNF44	1.88	0.00226		ME1	-2.44	0.00231
TAOK1	1.88	0.054		PDE3A	-2.44	0.0301
ABCC2	1.87	0.0346		SLC1A3	-2.44	0.00232
ATP8B1	1.87	0.00393		TRPM1	-2.44	0.00706
EVL	1.87	0.000665		ASCL1	-2.43	0.0948
HHLA3	1.87	0.0168		EPB41	-2.43	0.0425
HIPK2	1.87	0.00583		FAIM2	-2.43	0.000192
MAT2B	1.87	0.00413		GJA4	-2.43	0.0267
RELA	1.87	0.0397		NEO1	-2.43	0.0594
WBP11	1.87	0.0404		NOX1	-2.43	0.0153
CCNG1	1.86	0.00168		STAT5A	-2.43	0.0937
ERO1LB	1.86	0.00682		STX11	-2.43	0.0425
NDRG1	1.86	0.000585		BNC1	-2.42	0.0708
SETD8	1.86	0.0457		DACT1	-2.42	0.0336
SLC24A1	1.86	0.00401		E2F5	-2.42	0.0276
STARD13	1.86	0.00921		FBLN1	-2.42	0.0259
AGXT	1.85	0.0173		KCNMB4	-2.42	0.00316
APOLD1	1.85	0.00767		KLF1	-2.42	0.0936
C6orf120	1.85	0.00909		SGSH	-2.42	0.00899
CA2	1.85	0.00207		TRPM3	-2.42	0.0142
COBLL1	1.85	0.0196		TRPV5	-2.42	0.058
DKK1	1.85	0.0209		ACAT1	-2.41	0.00474
FOXK2	1.85	0.0265		ASPHD1	-2.41	0.00318
HSPBAP1	1.85	0.0187		CARD10	-2.41	0.00306
MAGEA1	1.85	0.0614		CLEC4E	-2.41	0.0177
MAP1LC3B	1.85	0.0067		CYP2C9	-2.41	0.0297
MOCS3	1.85	0.00309		CYP2F1	-2.41	0.0817
NNT	1.85	0.00209		GUCY1A3	-2.41	0.000174
NPC1	1.85	0.00416		KIF25	-2.41	0.0411
PPP1R11	1.85	0.0341		MYL2	-2.41	0.0344
PPP2CB	1.85	0.0327		NPAT	-2.41	0.0462
SOX4	1.85	0.000719		NUP160	-2.41	0.0424
STMN3	1.85	0.0532		SNTG1	-2.41	0.0263
TOP3B	1.85	0.0719		TTC33	-2.41	0.02
YPEL1	1.85	0.0298		ADAM7	-2.4	0.0431
ATP1A2	1.84	0.0123		CRH	-2.4	0.00384
CASD1	1.84	0.000976		KCNJ2	-2.4	0.0203
COL4A5	1.84	0.0657		MEF2C	-2.4	0.0339
GATA3	1.84	0.00186		MYOZ3	-2.4	0.00656
GRN	1.84	0.0138		PRSS21	-2.4	0.0105
ITPKB	1.84	0.0497		SEMA3A	-2.4	0.00516
KIF13A	1.84	0.0113		BIRC3	-2.39	0.0214
NDE1	1.84	0.0234		CR1	-2.39	0.0203
PCBD1	1.84	0.0164		FLRT2	-2.39	0.00115
ROCK1	1.84	0.000764		GPR20	-2.39	0.00139
TOP2A	1.84	0.00244		ITGBL1	-2.39	0.0259
ZDHHC4	1.84	0.0131		RABEP2	-2.39	0.000926
ANXA9	1.83	0.00849		RET	-2.39	0.00665
CISH	1.83	0.0429		SCN7A	-2.39	0.0386
FAM3C	1.83	0.0151		TAF7L	-2.39	0.0338
GRIN2D	1.83	0.00274		ZNF667	-2.39	0.0946
LFNG	1.83	0.0198		CD14	-2.38	0.00162
PHACTR1	1.83	0.0133		CFH	-2.38	0.0273
STK3	1.83	0.00108		FEN1	-2.38	0.00297
ATRX	1.82	0.039		HABP4	-2.38	0.000801
BASP1	1.82	0.000988		LILRA2	-2.38	0.043
CD46	1.82	0.00455		POSTN	-2.38	0.0316
GSTK1	1.82	0.00432		PTH	-2.38	0.0452
POLR2J	1.82	0.00243		RGS13	-2.38	0.0238
RNF128	1.82	0.00422		SIX3	-2.38	0.00321
VIM	1.82	0.0182		TOLLIP	-2.38	0.00117
ABT1	1.81	0.029		BAIAP3	-2.37	0.0142
AP4S1	1.81	0.00281		DAPP1	-2.37	0.0159
APBA3	1.81	0.0378		EMCN	-2.37	0.0294
ARG2	1.81	0.000861		IL1RAPL1	-2.37	0.0128
BNIP2	1.81	0.00606		NUDT4	-2.37	0.022
CFLAR	1.81	0.00547		TNXB	-2.37	0.00119
DIP2A	1.81	0.00629		UCHL1	-2.37	0.00976
DPY19L4	1.81	0.00278		WNT16	-2.37	0.000195
GABRA5	1.81	0.00919		ATP8B4	-2.36	0.0443
PIK3CA	1.81	0.021		CCL13	-2.36	0.129
RGS12	1.81	0.0146		CSF2RA	-2.36	0.0322
SCD	1.81	0.00876		GUK1	-2.36	0.0384
TM9SF1	1.81	0.0116		ITGB2	-2.36	0.00732
ACAD10	1.8	0.0158		KRT84	-2.36	0.0193
CCR6	1.8	0.0316		PRDM12	-2.36	0.0129
HRSP12	1.8	0.00936		PSMB9	-2.36	0.0332
MACF1	1.8	0.00615		CDC42	-2.35	0.02
MYH7B	1.8	0.0492		CIITA	-2.35	0.0531
RNF130	1.8	0.00918		DYNC1I1	-2.35	0.0327
SIAH1	1.8	0.000919		ENDOG	-2.35	0.000558
ZNF174	1.8	0.0151		FST	-2.35	0.0115
CD164	1.79	0.0111		FZD9	-2.35	0.0846
DNASE2	1.79	0.056		GJA5	-2.35	0.0484
IFT122	1.79	0.0173		HBE1	-2.35	0.00742
JAK1	1.79	0.0533		HTR2B	-2.35	0.00311
KIAA1661	1.79	0.00205		KRT31	-2.35	0.055
RGS11	1.79	0.0478		LAMC3	-2.35	0.106
SDCBP	1.79	0.00111		POU2F1	-2.35	0.00424
UBE2C	1.79	0.00229		RGR	-2.35	0.00433
WASL	1.79	0.00884		TLE1	-2.35	0.0398
ARNT	1.78	0.00959		TMOD2	-2.35	0.0607
CGGBP1	1.78	0.0145		ARHGAP25	-2.34	0.0182
CPNE3	1.78	0.00679		DCT	-2.34	0.0213
DIDO1	1.78	0.00868		GRIK4	-2.34	0.0297
DVL3	1.78	0.0067		KIF5C	-2.34	0.00121
EGLN2	1.78	0.0236		NDUFS6	-2.34	0.00488
FEZ1	1.78	0.00927		SEZ6L	-2.34	0.00873
LAMP3	1.78	0.0622		SGCD	-2.34	0.0347
TMEM9B	1.78	0.0347		TINAGL1	-2.34	0.0178
GTF2I	1.77	0.00605		TM6SF1	-2.34	0.000519
IL9R	1.77	0.0482		TULP2	-2.34	0.0101
INADL	1.77	0.0105		WT1	-2.34	0.0172
LRRFIP1	1.77	0.00618		AKR1C1	-2.33	0.00562
MORC3	1.77	0.0153		BMP6	-2.33	0.0381
PTPN12	1.77	0.0297		BRSK2	-2.33	0.0567
RAC2	1.77	0.00543		BTK	-2.33	0.046
SEPT6	1.77	0.027		CARTPT	-2.33	0.0463
ARHGEF10	1.76	0.00225		CD36	-2.33	0.0166
ATP5A1	1.76	0.0194		CEACAM1	-2.33	0.00136
BAX	1.76	0.00365		MLC1	-2.33	0.00142
DGUOK	1.76	0.00397		PPM1E	-2.33	0.0261
GOSR2	1.76	0.00325		SIGLEC9	-2.33	0.0615
IDH1	1.76	0.0222		TAC1	-2.33	0.0536
MAP3K14	1.76	0.0287		ADRB1	-2.32	0.0347
MATR3	1.76	0.00708		EPC1	-2.32	0.0344
MET	1.76	0.00209		GPM6A	-2.32	0.0401
PCNP	1.76	0.00187		KCNMB2	-2.32	0.0298
PPP1R12A	1.76	0.0021		MMP11	-2.32	0.002
RAP2B	1.76	0.0256		MUC13	-2.32	0.0372
VEGFB	1.76	0.00182		NOVA2	-2.32	0.07
ZNF394	1.76	0.00223		POU3F1	-2.32	0.0136
CDC37	1.75	0.063		PSD	-2.32	0.0589
DENR	1.75	0.00348		QDPR	-2.32	0.00642
THBS1	1.75	0.0152		RIN3	-2.32	0.031
ARID1A	1.74	0.0257		RPH3AL	-2.32	0.0213
FOXJ1	1.74	0.0214		TRO	-2.32	0.00507
GART	1.74	0.00211		ZNF160	-2.32	0.0318
HPCAL1	1.74	0.0573		ALDOB	-2.31	0.0197
MCFD2	1.74	0.0546		ATP5O	-2.31	0.000689
POT1	1.74	0.00843		CYP2C18	-2.31	0.0411
RCHY1	1.74	0.00862		EPB41L2	-2.31	0.00801
SAFB2	1.74	0.033		FOXE3	-2.31	0.0028
SEMA3C	1.74	0.0329		HKDC1	-2.31	0.00749
SF3B1	1.74	0.0144		KNG1	-2.31	0.0582
SLC38A1	1.74	0.0063		OPCML	-2.31	0.0888
VAV2	1.74	0.0332		OSBPL8	-2.31	0.0153
VDAC1	1.74	0.0215		PLCB2	-2.31	0.0193
ZNF224	1.74	0.0159		SLC16A7	-2.31	0.0439
CEP68	1.73	0.00553		SSFA2	-2.31	0.0078
GFM1	1.73	0.0505		STXBP6	-2.31	0.0143
ILF3	1.73	0.0131		TRIM22	-2.31	0.0345
POLR3F	1.73	0.00605		TRPC7	-2.31	0.0277
PPP2R5C	1.73	0.0104		ADAMTS7	-2.3	0.0323
PTBP1	1.73	0.0049		CD84	-2.3	0.00398
SGPP1	1.73	0.0219		CYP3A43	-2.3	0.0454
SMAD7	1.73	0.0032		DSC3	-2.3	0.0561
SNX2	1.73	0.0082		FOLR2	-2.3	0.0023
UST	1.73	0.0105		FOXF1	-2.3	0.0585
VAC14	1.73	0.00183		HTN1	-2.3	0.0126
B3GALNT1	1.72	0.0194		LSAMP	-2.3	0.00795
C11orf1	1.72	0.00937		MS4A2	-2.3	0.0187
C6orf211	1.72	0.0134		OTUB2	-2.3	0.0746
CD24	1.72	0.0213		SAMHD1	-2.3	0.00223
DHRS7	1.72	0.0126		SCN3B	-2.3	0.0239
GTF2H5	1.72	0.032		SYT11	-2.3	0.0531
PIK3C3	1.72	0.00726		GALNT14	-2.29	0.00441
PLCB1	1.72	0.00411		HPSE	-2.29	0.0496
PSMD12	1.72	0.0113		MRAS	-2.29	0.00126
SLC38A2	1.72	0.0146		SEMA7A	-2.29	0.0309
SPPL2B	1.72	0.00442		SLC6A5	-2.29	0.00861
ANAPC5	1.71	0.00374		SP4	-2.29	0.00187
CBLL1	1.71	0.00175		TMEM135	-2.29	0.0119
DAK	1.71	0.0183		ZNF221	-2.29	0.0365
FUZ	1.71	0.048		BMP3	-2.28	0.0802
MAD2L1	1.71	0.0279		COL11A1	-2.28	0.00895
SEL1L	1.71	0.00211		ENTPD7	-2.28	0.00362
SRPK2	1.71	0.00239		FRMPD1	-2.28	0.00819
SSH1	1.71	0.00421		LALBA	-2.28	0.0687
STAT5B	1.71	0.0449		MAB21L2	-2.28	0.0232
UAP1L1	1.71	0.00122		NSF	-2.28	0.0116
CBX5	1.7	0.00446		PPP1R12B	-2.28	0.0197
DCLRE1C	1.7	0.00236		PRCP	-2.28	0.0526
DSC1	1.7	0.0644		SEMA3D	-2.28	0.0288
DYRK1B	1.7	0.00202		STAB1	-2.28	0.0639
EIF5A	1.7	0.0313		TPP2	-2.28	0.0189
HIST1H4H	1.7	0.0305		CHERP	-2.27	0.0131
MYBBP1A	1.7	0.0269		DTL	-2.27	0.00535
NEK2	1.7	0.00347		EIF1	-2.27	0.00704
NTAN1	1.7	0.0104		HR44	-2.27	0.057
RBM22	1.7	0.00433		JAM2	-2.27	0.00195
SMURF1	1.7	0.0164		LILRA6	-2.27	0.0352
STAT1	1.7	0.0402		RUNX2	-2.27	0.00872
SUOX	1.7	0.0514		TOX	-2.27	0.00358
TRIM27	1.7	0.0457		TSPAN3	-2.27	0.00204
CHPT1	1.69	0.0243		USP2	-2.27	0.00815
ITCH	1.69	0.00297		ATP10B	-2.26	0.0581
NR3C1	1.69	0.0134		CKB	-2.26	0.00103
NRIP1	1.69	0.00345		DPEP1	-2.26	0.0415
SERINC1	1.69	0.0121		EWSR1	-2.26	0.0239
C16orf72	1.68	0.00545		FUT3	-2.26	0.00783
CALB1	1.68	0.00221		FXR1	-2.26	0.0471
DHX35	1.68	0.0586		LRRC17	-2.26	0.0781
NFYB	1.68	0.007		MYCN	-2.26	0.0308
NPEPPS	1.68	0.0642		MYH1	-2.26	0.0167
PCBP1	1.68	0.0309		OSM	-2.26	0.0432
PIAS2	1.68	0.0339		SERPINB10	-2.26	0.0754
PPP1CB	1.68	0.037		ASNS	-2.25	0.0146
PXN	1.68	0.0428		BANK1	-2.25	0.0283
RAPGEFL1	1.68	0.026		CTNNA3	-2.25	0.0268
RPS6KB1	1.68	0.00882		DSG1	-2.25	0.0361
SERINC3	1.68	0.0161		GPR173	-2.25	0.000754
SLC2A4RG	1.68	0.0418		HCN4	-2.25	0.0102
SMURF2	1.68	0.0136		INSL6	-2.25	0.00375
TEX14	1.68	0.0053		LRCH3	-2.25	0.0654
ADAMTS13	1.67	0.0144		MARCH1	-2.25	0.0292
BRD2	1.67	0.0127		MARCH3	-2.25	0.0392
RAB5A	1.67	0.00421		NEK11	-2.25	0.00438
SLC25A40	1.67	0.00815		PBX2	-2.25	0.0292
TRAK2	1.67	0.00602		RRM1	-2.25	0.00159
APOBEC3F	1.66	0.00705		SCN11A	-2.25	0.0294
ASCL2	1.66	0.0549		SOX5	-2.25	0.00994
ERCC4	1.66	0.00671		TLR8	-2.25	0.00327
GSTT1	1.66	0.0127		ZNF507	-2.25	0.0136
NUMB	1.66	0.00254		ABCC3	-2.24	0.0104
SNX9	1.66	0.00498		ELSPBP1	-2.24	0.0307
TPBG	1.66	0.0105		FOXF2	-2.24	0.0454
DAAM1	1.65	0.00369		NCAM1	-2.24	0.0106
DST	1.65	0.011		SLC2A3	-2.24	0.118
DZIP3	1.65	0.00321		TTBK2	-2.24	0.0576
ERBB2IP	1.65	0.00653		USH1C	-2.24	0.0266
HIST1H3E	1.65	0.034		ZNF557	-2.24	0.0799
KIF20A	1.65	0.00226		ZNF587	-2.24	0.00439
OSBPL9	1.65	0.0108		EAF2	-2.23	0.0386
PICALM	1.65	0.0123		FOXC2	-2.23	0.0818
PLEKHA6	1.65	0.0399		GLT8D2	-2.23	0.0426
RB1CC1	1.65	0.0121		GRIA2	-2.23	0.0148
RBPMS	1.65	0.00229		NXN	-2.23	0.0018
RHBDL1	1.65	0.0557		PEG3	-2.23	0.000237
SLC7A5	1.65	0.00336		PLEKHG3	-2.23	0.0286
TXNIP	1.65	0.0126		RGS9	-2.23	0.0313
CEP55	1.64	0.0238		SELL	-2.23	0.0585
ISOC1	1.64	0.00759		SP2	-2.23	0.0726
MEN1	1.64	0.00366		TMEM134	-2.23	0.0737
MXD3	1.64	0.00514		TSPYL5	-2.23	0.0273
NDST1	1.64	0.0482		AZGP1	-2.22	0.000976
PNMA1	1.64	0.00401		FGF2	-2.22	0.00409
RBM6	1.64	0.00926		IDUA	-2.22	0.0154
RORC	1.64	0.0195		ITIH5	-2.22	0.00369
SLC9A8	1.64	0.00205		KCNN3	-2.22	0.00484
TBC1D9	1.64	0.0206		PHOX2A	-2.22	0.016
TMEM106B	1.64	0.00993		PNLIPRP2	-2.22	0.0726
ZC3H14	1.64	0.00733		RASAL2	-2.22	0.00169
ADPGK	1.63	0.00291		SCGB2A1	-2.22	0.000395
ATP6V1F	1.63	0.00557		SPTAN1	-2.22	0.0156
BUB1	1.63	0.00884		ADRA2A	-2.21	0.0169
CC2D1A	1.63	0.00558		CNR1	-2.21	0.00374
DAPK3	1.63	0.0411		G6PD	-2.21	0.00429
HIST1H2AC	1.63	0.0565		GAD2	-2.21	0.0546
MTA1	1.63	0.0247		GHRHR	-2.21	0.0263
PPP1R15A	1.63	0.00336		GPLD1	-2.21	0.00562
SEPT11	1.63	0.00352		HS3ST3B1	-2.21	0.0457
TFAP2C	1.63	0.00701		MFI2	-2.21	0.0027
ZNF350	1.63	0.051		MMP19	-2.21	0.00379
ANK3	1.62	0.00693		MUSK	-2.21	0.0738
BET1	1.62	0.00461		RASGRF1	-2.21	0.00453
CCDC53	1.62	0.00796		SCN8A	-2.21	0.0148
CCDC91	1.62	0.00678		SERPINF2	-2.21	0.0176
GBAS	1.62	0.0191		SKAP1	-2.21	0.048
GPBP1L1	1.62	0.0209		ULBP2	-2.21	0.00402
HIBADH	1.62	0.00438		WNT7A	-2.21	0.0559
HIST1H2BK	1.62	0.0103		ADRB3	-2.2	0.0335
IFRD1	1.62	0.0149		COMT	-2.2	0.0069
PRPF4B	1.62	0.00469		CSPG5	-2.2	0.00245
YIPF5	1.62	0.0168		CYB561	-2.2	0.00121
DDX52	1.61	0.0424		DAPK2	-2.2	0.0139
FGF4	1.61	0.0263		DMD	-2.2	0.00081
ID3	1.61	0.0083		GAMT	-2.2	0.00715
IGF1R	1.61	0.0513		GSG1	-2.2	0.0682
LONRF1	1.61	0.00531		MAGEB4	-2.2	0.064
MLLT10	1.61	0.0125		TCL1A	-2.2	0.0479
QTRTD1	1.61	0.00608		TMEM92	-2.2	0.0267
RAB3GAP1	1.61	0.0133		ADD2	-2.19	0.0221
RSBN1	1.61	0.023		AMMECR1	-2.19	0.00947
SYF2	1.61	0.00563		ATM	-2.19	0.000617
ATP5S	1.6	0.00144		CA14	-2.19	0.0584
CEP152	1.6	0.00918		EDIL3	-2.19	0.0733
EHF	1.6	0.0213		FRZB	-2.19	0.0993
GCA	1.6	0.00563		GNA14	-2.19	0.0329
GK	1.6	0.00987		GSPT2	-2.19	0.0456
HIP1R	1.6	0.0297		GZMA	-2.19	0.0322
KIAA0141	1.6	0.038		IPP	-2.19	0.00638
MAGEH1	1.6	0.0427		LRRC3	-2.19	0.0805
NDUFB2	1.6	0.0276		NUCB1	-2.19	0.0641
GNL3L	1.59	0.00884		PDPN	-2.19	0.0191
KBTBD11	1.59	0.0235		PHF20	-2.19	0.045
MAP9	1.59	0.0158		PHTF2	-2.19	0.00872
NXT2	1.59	0.0411		SAMD4A	-2.19	0.0495
ADH5	1.58	0.00624		ZIC3	-2.19	0.118
AMOTL2	1.58	0.00909		ACTL8	-2.18	0.0547
BTG1	1.58	0.0334		KCNJ9	-2.18	0.0158
HCFC1R1	1.58	0.0235		KLK2	-2.18	0.00482
KIAA0040	1.58	0.00931		MAB21L1	-2.18	0.0159
NFAT5	1.58	0.0336		PNPLA3	-2.18	0.0208
NUDT13	1.58	0.00511		TGM2	-2.18	0.0201
RNASET2	1.58	0.0071		TMEM53	-2.18	0.0493
RNF146	1.58	0.00706		BMP2K	-2.17	0.0184
TCEA1	1.58	0.00733		DGKE	-2.17	0.027
AKAP1	1.57	0.0146		DUOX1	-2.17	0.0278
C2orf43	1.57	0.0403		HAS2	-2.17	0.114
FLJ21369	1.57	0.00872		KRT38	-2.17	0.0616
MGAT4B	1.57	0.012		MCHR1	-2.17	0.0847
TMEM123	1.57	0.0167		OR1G1	-2.17	0.0775
TRIB3	1.57	0.00961		POLR1E	-2.17	0.00984
TRIO	1.57	0.00983		PSIP1	-2.17	0.00889
ZNF140	1.57	0.00697		SKIL	-2.17	0.042
ABHD3	1.56	0.0247		CHST8	-2.16	0.0938
ANAPC1	1.56	0.0165		DDX43	-2.16	0.0524
HEBP1	1.56	0.00415		DGCR2	-2.16	0.000518
KIAA0430	1.56	0.0204		HSPA6	-2.16	0.0241
KIDINS220	1.56	0.0134		KLF15	-2.16	0.0176
MEST	1.56	0.0034		LMAN1L	-2.16	0.042
PANK3	1.56	0.012		MARK1	-2.16	0.00195
TMCC1	1.56	0.0141		PAWR	-2.16	0.00271
TUG1	1.56	0.014		RAB33A	-2.16	0.0194
C9orf3	1.55	0.00651		SEMA3F	-2.16	0.00679
CCT6B	1.55	0.00866		VGLL3	-2.16	0.00557
DCTN4	1.55	0.00969		ADAM19	-2.15	0.0717
FEM1B	1.55	0.0103		B2M	-2.15	0.00965
FLII	1.55	0.00908		CNKSR1	-2.15	0.0185
FRAS1	1.55	0.0334		COL16A1	-2.15	0.0108
HR	1.55	0.0504		GAB1	-2.15	0.0322
NDST4	1.55	0.0154		KCNJ4	-2.15	0.00745
NDUFA5	1.55	0.00501		LCE2B	-2.15	0.000682
PTK2	1.55	0.00628		MAGEC1	-2.15	0.0147
SMYD2	1.55	0.00197		MMP28	-2.15	0.0107
SP1	1.55	0.026		MSX1	-2.15	0.00444
STS	1.55	0.036		PLXNB2	-2.15	0.0411
SYPL1	1.55	0.00703		RAVER2	-2.15	0.0395
CYP2E1	1.54	0.0206		SEMG1	-2.15	0.0461
DNAJB9	1.54	0.00478		ZBTB16	-2.15	0.0122
IFNGR1	1.54	0.0138		AOX1	-2.14	0.00656
LUC7L2	1.54	0.00707		CDH11	-2.14	0.00118
NIPBL	1.54	0.0109		CHML	-2.14	0.0259
PRPF39	1.54	0.00386		CPNE6	-2.14	0.0384
SEH1L	1.54	0.0477		CRHR2	-2.14	0.0207
SELT	1.54	0.0186		CYP3A7	-2.14	0.0468
SENP7	1.54	0.0383		EBP	-2.14	0.00607
ASF1A	1.53	0.00931		FBXO28	-2.14	0.0552
CLIC4	1.53	0.00863		GALNT7	-2.14	0.00214
GNAQ	1.53	0.00884		IL2RG	-2.14	0.0555
HEY2	1.53	0.0285		KRT5	-2.14	0.0111
LNPEP	1.53	0.00473		NCR1	-2.14	0.0569
LOC202181	1.53	0.027		PITX1	-2.14	0.0224
MAGEC2	1.53	0.00446		SLC22A7	-2.14	0.0306
PABPC4	1.53	0.00502		SLC30A4	-2.14	0.0191
RECQL5	1.53	0.0343		TMEM121	-2.14	0.113
SP100	1.53	0.0141		TRAT1	-2.14	0.0217
SPATA2	1.53	0.00521		ABCA5	-2.13	0.00808
TBCE	1.53	0.0425		ADARB1	-2.13	0.034
TMEM50A	1.53	0.00858		BAGE	-2.13	0.029
VPS13A	1.53	0.0197		BTG4	-2.13	0.0284
VTI1B	1.53	0.00486		CRABP1	-2.13	0.0609
CDKN1B	1.52	0.00376		MAF	-2.13	0.0509
EFNB3	1.52	0.0379		OPRL1	-2.13	0.0442
EIF4B	1.52	0.00613		PLAU	-2.13	0.00413
ID2	1.52	0.0127		RARB	-2.13	0.00624
PSG1	1.52	0.0458		RBP3	-2.13	0.0492
SMG1	1.52	0.0122		RFPL2	-2.13	0.0969
SNAPC3	1.52	0.0191		TGFB2	-2.13	0.0233
SNRK	1.52	0.0222		TIMM17B	-2.13	0.0774
SPTBN1	1.52	0.00355		XDH	-2.13	0.0731
ST7	1.52	0.00162		ZZEF1	-2.13	0.0332
TM9SF3	1.52	0.0283		AATK	-2.12	0.0149
WDR61	1.52	0.011		CORIN	-2.12	0.0906
ZNF24	1.52	0.0104		FAM53B	-2.12	0.00189
C21orf33	1.51	0.0348		FGFR3	-2.12	0.00438
CENPA	1.51	0.00549		GPR85	-2.12	0.0515
COBL	1.51	0.0212		HSBP1	-2.12	0.00233
CUL1	1.51	0.033		MYL1	-2.12	0.056
FBXL18	1.51	0.00672		PAX8	-2.12	0.0176
H6PD	1.51	0.0139		RAD54L2	-2.12	0.0017
HIST1H4L	1.51	0.0276		TXLNA	-2.12	0.0171
MTMR3	1.51	0.0336		ZNF573	-2.12	0.0161
PMS2L2	1.51	0.0227		ADAMTS20	-2.11	0.064
RHO	1.51	0.00414		C10orf76	-2.11	0.0324
ZNF706	1.51	0.0107		CRLF1	-2.11	0.00708
ASCC1	1.5	0.00651		FABP6	-2.11	0.0366
CCDC57	1.5	0.00609		FHL3	-2.11	0.00266
CTR9	1.5	0.0195		GRM2	-2.11	0.0271
EFCAB2	1.5	0.00705		NEU2	-2.11	0.0295
GABARAPL2	1.5	0.0146		NPAS2	-2.11	0.00409
GNS	1.5	0.011		PCOLCE2	-2.11	0.0534
IFT140	1.5	0.0147		PRX	-2.11	0.0305
KLF6	1.5	0.00508		RHBDF1	-2.11	0.0523
MINA	1.5	0.0281		RPL10L	-2.11	0.06
MRPL4	1.5	0.0203		SMPD3	-2.11	0.0527
SS18L1	1.5	0.0041		SPAM1	-2.11	0.0413
TPM1	1.5	0.00894		TAS2R8	-2.11	0.0801
USP21	1.5	0.0213		TRHR	-2.11	0.0697
VAMP2	1.5	0.00299		BRDT	-2.1	0.0482
VCPIP1	1.5	0.0116		CFTR	-2.1	0.0189
WDR1	1.5	0.0146		EPB42	-2.1	0.0207
ZNF652	1.5	0.00503		EPHB2	-2.1	0.000857
CNN3	1.49	0.0159		FABP2	-2.1	0.0449
RAD50	1.49	0.00933		FN1	-2.1	0.000557
SLC39A6	1.49	0.0147		GRM7	-2.1	0.0329
STK16	1.49	0.0123		LAIR2	-2.1	0.0157
TAF4	1.49	0.00444		MAGI1	-2.1	0.0205
ABCC5	1.48	0.0301		PLCL2	-2.1	0.0296
CDC25C	1.48	0.0155		UBE2E3	-2.1	0.00277
FAHD2A	1.48	0.00657		CA10	-2.09	0.00429
MAGOH	1.48	0.0158		EVI2A	-2.09	0.0448
NET1	1.48	0.00886		GINS2	-2.09	0.00563
PTPLAD1	1.48	0.00841		INE1	-2.09	0.0266
RAB31	1.48	0.00244		MAPK4	-2.09	0.0389
SEPT10	1.48	0.043		MYO5A	-2.09	0.0923
SPTLC2	1.48	0.0127		PTGES	-2.09	0.000367
ZC3H7B	1.48	0.00919		SERPINI2	-2.09	0.0476
CSPP1	1.47	0.00472		SLITRK5	-2.09	0.0871
ELF3	1.47	0.0137		TIAM2	-2.09	0.0461
MKRN1	1.47	0.00438		WDR4	-2.09	0.0163
MYO6	1.47	0.00487		AKT3	-2.08	0.0164
RAD17	1.47	0.0325		APOA1	-2.08	0.00235
RPL31	1.47	0.0283		CD3D	-2.08	0.0512
SMARCC2	1.47	0.00998		CYP27A1	-2.08	0.0607
YES1	1.47	0.0301		DDX28	-2.08	0.0504
ZNF613	1.47	0.0382		HIF3A	-2.08	0.0116
CACNG5	1.46	0.0165		KCNE1L	-2.08	0.019
CRIPT	1.46	0.0406		KCNK13	-2.08	0.0389
FZD8	1.46	0.0107		LPHN1	-2.08	0.00147
H3F3B	1.46	0.00972		LRPAP1	-2.08	0.000339
HIVEP3	1.46	0.0339		MFHAS1	-2.08	0.00213
SKP2	1.46	0.00673		NCF2	-2.08	0.0363
USP48	1.46	0.00358		PPEF1	-2.08	0.000476
VPS13B	1.46	0.012		SH3GL2	-2.08	0.0399
ARFRP1	1.45	0.00377		ST6GALNAC5	-2.08	0.0387
CDK7	1.45	0.0127		ARVCF	-2.07	0.0202
CYB5R3	1.45	0.0201		CD1C	-2.07	0.0228
DBN1	1.45	0.0117		CDH17	-2.07	0.0456
EIF2S3	1.45	0.00301		CLCN5	-2.07	0.00792
HIST1H2BJ	1.45	0.00917		FOXE1	-2.07	0.0223
OR1A2	1.45	0.00477		GPR22	-2.07	0.0263
PDLIM7	1.45	0.0198		IFNA4	-2.07	0.0535
RAB11B	1.45	0.0123		NOX3	-2.07	0.0591
RFPL3S	1.45	0.0301		PDGFRA	-2.07	0.000781
SAV1	1.45	0.00275		STX8	-2.07	0.0398
TCF7L1	1.45	0.013		ADIPOQ	-2.06	0.074
TUBB6	1.45	0.0111		ATF7IP2	-2.06	0.0459
AGPS	1.44	0.0118		CDH6	-2.06	0.0809
AIP	1.44	0.0133		CYP2C8	-2.06	0.102
AMZ2	1.44	0.0123		GNG4	-2.06	0.00235
ANKRD10	1.44	0.0184		HTR2A	-2.06	0.0485
HEMK1	1.44	0.0244		IRGC	-2.06	0.058
KLHL7	1.44	0.0115		MCAM	-2.06	0.00319
MLLT4	1.44	0.0186		MDFIC	-2.06	0.0177
NOL3	1.44	0.00416		RAB26	-2.06	0.00123
PRKCSH	1.44	0.00966		SLC1A7	-2.06	0.0211
RMND5A	1.44	0.0245		SPRR2B	-2.06	0.0244
SWAP70	1.44	0.0214		ZNF674	-2.06	0.00333
WDR48	1.44	0.0191		CD1A	-2.05	0.0313
WWC3	1.44	0.00876		CDC14B	-2.05	0.00507
ACVR2B	1.43	0.0398		GNAO1	-2.05	0.0941
DICER1	1.43	0.0113		HBB	-2.05	0.0102
HIST1H2BF	1.43	0.0162		KLHDC4	-2.05	0.00357
INSIG2	1.43	0.0164		KRT35	-2.05	0.0436
ITSN1	1.43	0.0366		TLL1	-2.05	0.0525
KIF1B	1.43	0.0332		AJAP1	-2.04	0.0119
NSMAF	1.43	0.0118		ATAD3A	-2.04	0.00134
PRKAG1	1.43	0.0379		CAMSAP1	-2.04	0.0154
TCEAL1	1.43	0.00686		DIP2C	-2.04	0.0336
ABCD4	1.42	0.0122		KCNC3	-2.04	0.00158
CPOX	1.42	0.0233		KDR	-2.04	0.101
DNAJB6	1.42	0.00736		MYL3	-2.04	0.0643
LRRC23	1.42	0.0365		RPS6KB2	-2.04	0.0068
LSM14A	1.42	0.0123		SLC17A7	-2.04	0.0375
NCOA3	1.42	0.00339		TUBAL3	-2.04	0.00297
NR1D2	1.42	0.0272		CD52	-2.03	0.0723
SAP30L	1.42	0.0192		DGKG	-2.03	0.0168
SHANK2	1.42	0.00819		DNAH3	-2.03	0.00458
SYT1	1.42	0.0209		DSG3	-2.03	0.0673
TMEM43	1.42	0.0063		ELAVL1	-2.03	0.00359
BCOR	1.41	0.0171		FOXD1	-2.03	0.000619
CDK2	1.41	0.0136		GPC3	-2.03	0.00296
DDIT3	1.41	0.0151		KIAA0195	-2.03	0.0025
DEDD	1.41	0.00796		LIM2	-2.03	0.0114
HIST1H2AM	1.41	0.0172		LPHN3	-2.03	0.00614
PLK1	1.41	0.0142		MS4A3	-2.03	0.0434
RINT1	1.41	0.0191		MSN	-2.03	0.0863
SATB1	1.41	0.0327		WNK1	-2.03	0.00873
SLC7A11	1.41	0.0371		ZPBP	-2.03	0.0519
TUBD1	1.41	0.0133		CYP3A4	-2.02	0.00153
UBE2G2	1.41	0.0266		ENC1	-2.02	0.00323
VAMP1	1.41	0.00809		FGF5	-2.02	0.00705
ZNF282	1.41	0.00554		MAP1A	-2.02	0.095
ADAMTS1	1.4	0.0275		RUSC2	-2.02	0.0745
ALAD	1.4	0.00885		SYN2	-2.02	0.0229
CCDC132	1.4	0.00634		ZNF7	-2.02	0.0494
CDKN3	1.4	0.02		EDF1	-2.01	0.00461
CEP170	1.4	0.0106		ELOVL6	-2.01	0.0043
FMNL2	1.4	0.0092		FHL2	-2.01	0.00164
IL1R1	1.4	0.0345		FNDC3B	-2.01	0.0016
PPP2R3A	1.4	0.0216		FRMD1	-2.01	0.0227
PRRG4	1.4	0.0293		GPR18	-2.01	0.0257
RAB11A	1.4	0.016		IFI27	-2.01	0.0726
RASA3	1.4	0.0113		RAB36	-2.01	0.00143
SLC19A2	1.4	0.00792		TUBA8	-2.01	0.086
SLC35B1	1.4	0.0186		USP36	-2.01	0.0896
TAF9B	1.4	0.0368		ZNF214	-2.01	0.101
ZBTB38	1.4	0.0263		DLEC1	-2	0.0364
ZHX2	1.4	0.0131		EPS8L1	-2	0.000875
ZNF225	1.4	0.0135		FBXO41	-2	0.00416
AIF1	1.39	0.0143		GYPA	-2	0.0202
FAM60A	1.39	0.00884		IFITM1	-2	0.0433
FBXO7	1.39	0.0276		QPRT	-2	0.0132
HIST2H2BE	1.39	0.0323		RGS2	-2	0.0017
ICA1	1.39	0.0133		SCO2	-2	0.00241
LEPROT	1.39	0.00986		SLC22A17	-2	0.0407
NCAPD2	1.39	0.00669		SMC3	-2	0.0034
RBM12B	1.39	0.00958		THPO	-2	0.0199
SAFB	1.39	0.033		ANTXR1	-1.99	0.0239
SLC35D2	1.39	0.0202		COL6A3	-1.99	0.0615
UBR2	1.39	0.00562		ELMO1	-1.99	0.00237
COG5	1.38	0.0108		ELTD1	-1.99	0.00938
COX11	1.38	0.0092		MRC2	-1.99	0.0472
FBXW2	1.38	0.0215		MS4A5	-1.99	0.0312
FUT9	1.38	0.00971		NFIC	-1.99	0.00378
GLB1L	1.38	0.00876		NR1I3	-1.99	0.0671
HIRA	1.38	0.00271		PAX3	-1.99	0.0911
MLF2	1.38	0.0327		SLC12A1	-1.99	0.00137
RBM25	1.38	0.0111		AKR1D1	-1.98	0.0459
RPL15	1.38	0.0185		EGFR	-1.98	0.00521
RPS27A	1.38	0.00768		ESR2	-1.98	0.0058
SHPRH	1.38	0.0122		FMOD	-1.98	0.00125
SLC3A2	1.38	0.0101		POU2AF1	-1.98	0.00389
TBK1	1.38	0.00678		PTMS	-1.98	0.0112
TNFRSF12A	1.38	0.014		SULT4A1	-1.98	0.00839
UBE2G1	1.38	0.0137		ANAPC13	-1.97	0.00991
ADIPOR1	1.37	0.0168		CTTN	-1.97	0.00319
ATP8A2	1.37	0.00674		GNAL	-1.97	0.0347
MYO1B	1.37	0.00675		KIAA1109	-1.97	0.0288
PHF2	1.37	0.0164		KIR2DL5A	-1.97	0.0406
PRKRA	1.37	0.0249		MYBL2	-1.97	0.0322
TNKS2	1.37	0.0109		MYL4	-1.97	0.0152
C11orf30	1.36	0.00618		NCR2	-1.97	0.0179
DMTF1	1.36	0.0238		RGS7	-1.97	0.0147
FOLR1	1.36	0.0207		RPN2	-1.97	0.00405
GLUD2	1.36	0.03		TNFRSF10C	-1.97	0.0073
LANCL1	1.36	0.0198		TNFRSF11B	-1.97	0.00548
MB	1.36	0.00849		TNFSF4	-1.97	0.0367
NMD3	1.36	0.00641		WNT5B	-1.97	0.0822
PABPN1	1.36	0.0148		ARL3	-1.96	0.00119
PHACTR4	1.36	0.00593		CAMK2N1	-1.96	0.0024
PPP1R3D	1.36	0.00376		CKM	-1.96	0.0222
VEZF1	1.36	0.0117		CNN1	-1.96	0.0389
ZNF292	1.36	0.0107		CR2	-1.96	0.0294
ZNF750	1.36	0.00849		CXCL5	-1.96	0.0196
ALCAM	1.35	0.0259		MAP4	-1.96	0.0067
CCNL1	1.35	0.0225		MLF1	-1.96	0.00117
KCTD15	1.35	0.0258		NR2F1	-1.96	0.000632
MTUS1	1.35	0.0127		PAF1	-1.96	0.00153
PARP6	1.35	0.00722		PAX4	-1.96	0.0299
PRDX3	1.35	0.0313		PSG6	-1.96	0.00803
RAB5B	1.35	0.0134		RGS10	-1.96	0.0032
SNTB2	1.35	0.0156		SEMA6B	-1.96	0.0247
TMEM14B	1.35	0.0307		SLC22A18AS	-1.96	0.0435
ZNF76	1.35	0.00411		ADAMTS3	-1.95	0.0599
ALDH6A1	1.34	0.0144		ENTPD2	-1.95	0.0219
AR	1.34	0.00331		ITGB3	-1.95	0.0923
BCL2	1.34	0.00773		LRTM1	-1.95	0.0233
CRIP1	1.34	0.0199		SCN4A	-1.95	0.02
FXYD3	1.34	0.0236		ATG10	-1.94	0.00944
MYLIP	1.34	0.0301		CLCN4	-1.94	0.0504
NEK7	1.34	0.0188		NCALD	-1.94	0.00512
PMAIP1	1.34	0.0213		NSFL1C	-1.94	0.0712
RBBP4	1.34	0.00906		PLP1	-1.94	0.0759
SNX1	1.34	0.024		PTTG2	-1.94	0.0595
VPS41	1.34	0.0191		SRPRB	-1.94	0.00407
ZFPL1	1.34	0.00639		ATP6AP2	-1.93	0.0069
ARIH1	1.33	0.0263		BAG1	-1.93	0.0029
BLZF1	1.33	0.00871		CDKL1	-1.93	0.0551
BMPR2	1.33	0.00576		CLIC5	-1.93	0.00677
CIB2	1.33	0.0217		EVC	-1.93	0.00834
DOK1	1.33	0.00751		GABRD	-1.93	0.000595
GSPT1	1.33	0.0122		MAN1A2	-1.93	0.027
PSD3	1.33	0.00543		MEP1A	-1.93	0.0257
RNF138	1.33	0.029		MRE11A	-1.93	0.0457
RPE	1.33	0.0194		PLEKHB1	-1.93	0.00363
TAF11	1.33	0.0178		UNC93B1	-1.93	0.0475
TMEM14A	1.33	0.0114		ZFPM2	-1.93	0.0595
ACADM	1.32	0.0217		DISC1	-1.92	0.0541
CENPE	1.32	0.0218		E2F3	-1.92	0.00881
CRYZ	1.32	0.00593		EPHA5	-1.92	0.0366
DMXL1	1.32	0.0226		FEZ2	-1.92	0.0461
GABRQ	1.32	0.0167		GOLGA2	-1.92	0.00288
MAP3K7	1.32	0.0127		GPR15	-1.92	0.0274
MCCC2	1.32	0.0222		MAST3	-1.92	0.0389
PLS3	1.32	0.0109		OSBPL3	-1.92	0.0599
RRAGB	1.32	0.0112		PHLDA1	-1.92	0.0141
SLC13A2	1.32	0.0293		PURG	-1.92	0.0304
ATF7IP	1.31	0.00421		RAMP3	-1.92	0.0075
CAPN7	1.31	0.0164		SPDEF	-1.92	0.0022
EIF4E2	1.31	0.00757		SSTR1	-1.92	0.0344
EXOC1	1.31	0.0276		TBL1Y	-1.92	0.017
METTL7A	1.31	0.00893		XYLT2	-1.92	0.0334
RBKS	1.31	0.0185		ASPH	-1.91	0.00201
RCOR1	1.31	0.0144		CADPS2	-1.91	0.0159
SH3YL1	1.31	0.0272		CD320	-1.91	0.00799
SUZ12	1.31	0.00352		CLOCK	-1.91	0.0305
ZNF331	1.31	0.0284		CYP4A11	-1.91	0.0209
CLPTM1	1.3	0.0281		DYRK2	-1.91	0.00106
COL5A2	1.3	0.0137		GBA3	-1.91	0.0451
HERC1	1.3	0.0133		GMDS	-1.91	0.00344
KIAA0196	1.3	0.00995		ING2	-1.91	0.0119
LIPT1	1.3	0.01		NPR2	-1.91	0.0102
MOAP1	1.3	0.0117		QPCT	-1.91	0.0663
NPM1	1.3	0.0094		RAI1	-1.91	0.0113
PKP4	1.3	0.0246		RCN3	-1.91	0.0651
ZNF395	1.3	0.025		SH3PXD2A	-1.91	0.00136
ANKRD12	1.29	0.0238		TCF25	-1.91	0.00295
BTG2	1.29	0.0268		TLE3	-1.91	0.00623
CUL4B	1.29	0.0191		TTN	-1.91	0.0705
DDX6	1.29	0.028		UTY	-1.91	0.0252
DNAJB12	1.29	0.00501		AGBL2	-1.9	0.07
ELK4	1.29	0.00868		ANGPT2	-1.9	0.0371
MAP3K13	1.29	0.0228		ASS1	-1.9	0.00538
RALBP1	1.29	0.0103		CCL18	-1.9	0.058
TANK	1.29	0.00999		FSHB	-1.9	0.0857
TAOK3	1.29	0.0168		MAN1C1	-1.9	0.00265
ZNF304	1.29	0.00595		MSRB2	-1.9	0.00897
ARHGAP12	1.28	0.0207		P2RX3	-1.9	0.0255
ARRB2	1.28	0.0179		PAOX	-1.9	0.00322
BCAR3	1.28	0.0118		PMP2	-1.9	0.0183
CNOT1	1.28	0.0162		SLC2A5	-1.9	0.029
CSTB	1.28	0.0253		TMEM144	-1.9	0.00528
MEGF9	1.28	0.00934		ABCB6	-1.89	0.00416
RRAS2	1.28	0.0237		ATP10A	-1.89	0.0595
SLC2A11	1.28	0.00601		FRMD4B	-1.89	0.0194
SPHK2	1.28	0.00426		GNG12	-1.89	0.00288
TOM1L1	1.28	0.00739		KIAA0087	-1.89	0.0597
ACTN4	1.27	0.013		NSDHL	-1.89	0.00124
CAMK2D	1.27	0.00994		SLC39A14	-1.89	0.0706
DNAJA2	1.27	0.00574		ABCD2	-1.88	0.0833
FOXA1	1.27	0.0239		ADARB2	-1.88	0.0617
NCOR1	1.27	0.0107		CASC5	-1.88	0.0326
PKD2	1.27	0.0229		CETN1	-1.88	0.0241
POLI	1.27	0.00999		COX5B	-1.88	0.0185
RNF13	1.27	0.0174		CYP19A1	-1.88	0.00892
RNF14	1.27	0.024		CYP24A1	-1.88	0.0237
ACPP	1.26	0.0235		LAMC2	-1.88	0.0524
CDK5	1.26	0.0148		MAS1	-1.88	0.0218
DDX18	1.26	0.00608		NRTN	-1.88	0.0714
FBXO21	1.26	0.0216		PRRX1	-1.88	0.0188
MARCH7	1.26	0.00644		USP4	-1.88	0.00929
NOC2L	1.26	0.0201		ZNF764	-1.88	0.0022
P2RX4	1.26	0.00879		CCR2	-1.87	0.0278
PHF10	1.26	0.00656		DNAH7	-1.87	0.0212
SAR1B	1.26	0.0156		FCN3	-1.87	0.0334
TROAP	1.26	0.00855		GABRA4	-1.87	0.00676
TUBB1	1.26	0.0135		GUCY2D	-1.87	0.0366
ZFYVE26	1.26	0.00579		HAB1	-1.87	0.0206
CCNT2	1.25	0.0176		HOXA5	-1.87	0.0729
DBF4B	1.25	0.0105		ITPR1	-1.87	0.0129
GTF3C3	1.25	0.0109		KCNQ2	-1.87	0.0187
MGST3	1.25	0.00943		LRP2	-1.87	0.0062
STX3	1.25	0.0145		MAGI2	-1.87	0.0662
TEP1	1.25	0.00763		NR0B1	-1.87	0.08
TMC5	1.25	0.00949		PHTF1	-1.87	0.0121
TMEM165	1.25	0.0229		PLA2G2F	-1.87	0.00544
C1RL	1.24	0.00901		PMP22	-1.87	0.0584
GOLGA8A	1.24	0.0235		PNMA3	-1.87	0.0577
KLF7	1.24	0.0139		RIF1	-1.87	0.0105
RBM3	1.24	0.0215		SFTPB	-1.87	0.00257
TLK1	1.24	0.0102		SGK2	-1.87	0.0383
TRH	1.24	0.0233		ST14	-1.87	0.001
USP32	1.24	0.00826		TEX12	-1.87	0.0322
ATF2	1.23	0.0135		AMHR2	-1.86	0.021
C6orf48	1.23	0.00943		ANGPTL3	-1.86	0.0178
DLD	1.23	0.00724		B3GAT3	-1.86	0.0023
HSP90B1	1.23	0.00673		CEACAM3	-1.86	0.0167
MAP4K4	1.23	0.0128		CLN6	-1.86	0.0306
PGM3	1.23	0.014		DIXDC1	-1.86	0.0199
RAB22A	1.23	0.0203		ELAVL2	-1.86	0.00223
RALGPS2	1.23	0.016		FHL1	-1.86	0.0207
RASA1	1.23	0.0215		GP2	-1.86	0.00417
TOR1AIP1	1.23	0.0111		HAPLN1	-1.86	0.0357
CAB39	1.22	0.016		HPCAL4	-1.86	0.0531
TIA1	1.22	0.0139		HRK	-1.86	0.0272
APPBP2	1.21	0.0152		LAMA1	-1.86	0.00404
BECN1	1.21	0.0159		MPP6	-1.86	0.0571
CHMP2B	1.21	0.0146		OR2F1	-1.86	0.0361
NCDN	1.21	0.0119		PAPPA	-1.86	0.0396
NR2F2	1.21	0.0208		PAQR5	-1.86	0.0481
PAXIP1	1.21	0.0126		PLAGL1	-1.86	0.0704
PRKCI	1.21	0.0111		PMS1	-1.86	0.00331
TRAPPC6A	1.21	0.0188		PTHLH	-1.86	0.0391
WIPI1	1.21	0.0152		RMST	-1.86	0.0382
FLNA	1.2	0.0154		TMPRSS5	-1.86	0.0424
MBIP	1.2	0.0157		TUB	-1.86	0.0206
PKN2	1.2	0.0213		TUBB2B	-1.86	0.0565
RAPGEF6	1.2	0.0127		USP6NL	-1.86	0.0021
SEC63	1.2	0.0133		VPS4A	-1.86	0.00109
SLC25A36	1.2	0.0156		CCDC69	-1.85	0.00425
SSBP1	1.2	0.0077		CDH16	-1.85	0.0736
ARHGAP5	1.19	0.0129		CYP2D6	-1.85	0.0448
C1orf109	1.19	0.0109		KRT6B	-1.85	0.0806
CDC42EP3	1.19	0.0123		MCTP1	-1.85	0.0425
GPD1L	1.19	0.0182		MOG	-1.85	0.0513
HS1BP3	1.19	0.0112		TRPM8	-1.85	0.0314
KLK12	1.19	0.0174		XPNPEP1	-1.85	0.00153
LETMD1	1.19	0.0158		ADCK4	-1.84	0.00394
NFE2L1	1.19	0.0163		ARPC5L	-1.84	0.0026
PEX1	1.19	0.0194		CAMP	-1.84	0.0317
PPP1R10	1.19	0.0133		CDH20	-1.84	0.00897
ROCK2	1.19	0.0144		CLCA4	-1.84	0.0734
SNW1	1.19	0.00796		EGR1	-1.84	0.00228
DDHD2	1.18	0.0149		GNAZ	-1.84	0.00919
GNA13	1.18	0.0157		H2AFX	-1.84	0.00653
MBTPS1	1.18	0.0188		HOMER3	-1.84	0.0018
MXRA5	1.18	0.0055		INTS5	-1.84	0.00218
NF1	1.18	0.0075		LPP	-1.84	0.000901
TSN	1.18	0.0163		MED12	-1.84	0.0354
CLPX	1.17	0.016		PCBP4	-1.84	0.00602
FAM120A	1.17	0.0131		PDCD11	-1.84	0.00312
PAPD4	1.17	0.0155		PVRL3	-1.84	0.00365
SEPT2	1.17	0.0155		SLC11A1	-1.84	0.00182
ARPC4	1.16	0.0127		SYN3	-1.84	0.0667
ATRN	1.16	0.0172		ERC1	-1.83	0.0033
KIFC1	1.16	0.0139		FBXL7	-1.83	0.00071
PCK2	1.16	0.013		HHEX	-1.83	0.0282
RANBP10	1.16	0.0155		LY6H	-1.83	0.0706
ESPL1	1.15	0.0106		MAPRE2	-1.83	0.0647
NME7	1.15	0.0181		NTRK3	-1.83	0.0328
PCSK1N	1.15	0.0178		PLA2G4C	-1.83	0.00131
RERE	1.15	0.0105		PLEKHB2	-1.83	0.0376
SCNN1A	1.15	0.00967		POU1F1	-1.83	0.00355
SUPT7L	1.15	0.0178		PYCRL	-1.83	0.0259
EIF2B1	1.14	0.0157		SPP1	-1.83	0.0785
TCF12	1.14	0.0142		SQLE	-1.83	0.0077
TRA2A	1.14	0.0163		AGPAT3	-1.82	0.0149
CUL3	1.13	0.00882		AMH	-1.82	0.00198
MPP5	1.13	0.00865		C11orf21	-1.82	0.0563
PPM1A	1.13	0.0124		C1orf95	-1.82	0.0278
RCC1	1.13	0.0164		EHBP1L1	-1.82	0.00649
RPAIN	1.13	0.0115		LDB3	-1.82	0.0285
PATZ1	1.12	0.0149		MCM10	-1.82	0.0354
STK4	1.12	0.013		PPFIA3	-1.82	0.0125
ZYX	1.12	0.0112		PRDM5	-1.82	0.0273
ADAM9	1.11	0.0143		SARDH	-1.82	0.0272
CCNB1IP1	1.11	0.0104		SERPINA1	-1.82	0.0271
RFNG	1.11	0.0131		TIAM1	-1.82	0.0148
ELP3	1.1	0.0115		ZDHHC14	-1.82	0.0144
ZNF212	1.1	0.0104		BEX1	-1.81	0.0341
EPHX1	1.09	0.0142		BMP15	-1.81	0.056
LAMB1	1.09	0.00957		CDC42BPA	-1.81	0.00298
PIGN	1.09	0.0141		FGF14	-1.81	0.0781
CIRBP	1.07	0.0106		FMO1	-1.81	0.0583
GADD45B	1.07	0.0133		HRASLS2	-1.81	0.00871
SSH3	1.07	0.0129		IFNA7	-1.81	0.0468
TM4SF1	1.07	0.0127		KCNA1	-1.81	0.0478
CEBPB	1.04	0.0105		LOC400655	-1.81	0.0706
NUSAP1	1.03	0.0109		MS4A6A	-1.81	0.00541
				MYBPH	-1.81	0.0168
				PNMA2	-1.81	0.0287
				ROBO1	-1.81	0.00139
				SAMM50	-1.81	0.00214
				TPH1	-1.81	0.0302
				ZNF197	-1.81	0.0191
				BCAN	-1.8	0.0404
				DNAJC1	-1.8	0.00423
				GAS7	-1.8	0.00451
				OR5I1	-1.8	0.0596
				PTGDR	-1.8	0.0263
				RAD54L	-1.8	0.0176
				RARRES2	-1.8	0.0255
				UBAP2L	-1.8	0.0103
				ZMYND10	-1.8	0.0257
				AP1S2	-1.79	0.0324
				B4GALT3	-1.79	0.0496
				BTRC	-1.79	0.0208
				CACNA2D2	-1.79	0.0187
				CRYGC	-1.79	0.0685
				EML2	-1.79	0.017
				GJB1	-1.79	0.0737
				GPR37	-1.79	0.0277
				PTGER2	-1.79	0.0205
				PTPRC	-1.79	0.0371
				RBM26	-1.79	0.0481
				SALL1	-1.79	0.0254
				C1orf61	-1.78	0.0357
				CBL	-1.78	0.0302
				CCDC28B	-1.78	0.0452
				CPNE7	-1.78	0.0051
				ESD	-1.78	0.0033
				IL16	-1.78	0.0042
				MFAP2	-1.78	0.0189
				PDE4D	-1.78	0.00599
				PDZRN4	-1.78	0.00698
				PPAT	-1.78	0.00706
				PRKAR2B	-1.78	0.00188
				SDF2L1	-1.78	0.00318
				TUBB2A	-1.78	0.0119
				CXCR6	-1.77	0.00361
				FGA	-1.77	0.0664
				FLT4	-1.77	0.00659
				GGA1	-1.77	0.00204
				GRK5	-1.77	0.00635
				MMD	-1.77	0.00602
				PACRG	-1.77	0.0126
				SEC23IP	-1.77	0.0487
				WWOX	-1.77	0.00569
				ZNF544	-1.77	0.0668
				AQP8	-1.76	0.0303
				CHRNA10	-1.76	0.0248
				F10	-1.76	0.0677
				GTDC1	-1.76	0.0418
				HIST1H1T	-1.76	0.0709
				INHBC	-1.76	0.0103
				MYO3A	-1.76	0.0262
				PGM1	-1.76	0.00992
				PPP1R14B	-1.76	0.063
				SH2D3C	-1.76	0.00438
				SLC3A1	-1.76	0.00288
				SRD5A2	-1.76	0.00615
				WNT5A	-1.76	0.00518
				ACOX3	-1.75	0.00249
				ACSL5	-1.75	0.0187
				AFF1	-1.75	0.00752
				CHRNA4	-1.75	0.0127
				COL13A1	-1.75	0.0701
				GRIK3	-1.75	0.00318
				LDLRAP1	-1.75	0.00141
				RIMS2	-1.75	0.0234
				SPRY4	-1.75	0.0425
				ST8SIA1	-1.75	0.0331
				TOE1	-1.75	0.0189
				WISP2	-1.75	0.0468
				ADCY2	-1.74	0.0123
				AP4E1	-1.74	0.023
				APBA2	-1.74	0.00314
				CASQ2	-1.74	0.0351
				COQ2	-1.74	0.0235
				CXorf36	-1.74	0.0323
				HAPLN2	-1.74	0.0675
				HMGCS1	-1.74	0.0163
				KCTD12	-1.74	0.00272
				MAP2K6	-1.74	0.0595
				MAST4	-1.74	0.058
				NDST3	-1.74	0.0664
				SNCG	-1.74	0.0521
				TP73	-1.74	0.0599
				TPM4	-1.74	0.0132
				CCNE1	-1.73	0.00372
				CNKSR2	-1.73	0.0432
				GABRG3	-1.73	0.0165
				GARNL3	-1.73	0.0401
				GRIN2C	-1.73	0.0281
				KLK6	-1.73	0.0673
				METTL9	-1.73	0.0123
				MPO	-1.73	0.0619
				NAPA	-1.73	0.0184
				NGFRAP1	-1.73	0.00188
				PCBP3	-1.73	0.0497
				PCDHGA9	-1.73	0.0432
				RNF40	-1.73	0.00546
				SAG	-1.73	0.0337
				SMPD2	-1.73	0.0144
				TFB2M	-1.73	0.0478
				TMEM163	-1.73	0.0645
				TMEM33	-1.73	0.0126
				ARHGEF12	-1.72	0.026
				BICD1	-1.72	0.0519
				BTNL3	-1.72	0.0459
				C4BPB	-1.72	0.0175
				COPA	-1.72	0.00191
				IRF4	-1.72	0.00979
				ITGA9	-1.72	0.0101
				MAN1B1	-1.72	0.00483
				MNDA	-1.72	0.0639
				NOSIP	-1.72	0.0159
				OPRK1	-1.72	0.0518
				RANGAP1	-1.72	0.00413
				SLC19A3	-1.72	0.024
				SPCS3	-1.72	0.00174
				TCEB3	-1.72	0.0102
				CKAP4	-1.71	0.00639
				DNAH9	-1.71	0.0369
				DRD2	-1.71	0.025
				FAM69A	-1.71	0.012
				SH3BP2	-1.71	0.00974
				CARD8	-1.7	0.0138
				CCKAR	-1.7	0.0465
				COL10A1	-1.7	0.0216
				FCER1A	-1.7	0.0358
				FCGR2A	-1.7	0.0366
				FCRL2	-1.7	0.063
				GRIN2A	-1.7	0.0213
				ICMT	-1.7	0.0333
				IER3	-1.7	0.00356
				IFNA2	-1.7	0.0104
				IKBKE	-1.7	0.0105
				LOC652147	-1.7	0.0573
				LRCH4	-1.7	0.00257
				MASP1	-1.7	0.02
				MBNL1	-1.7	0.0158
				NDUFA10	-1.7	0.0149
				PCDH7	-1.7	0.0143
				REST	-1.7	0.00363
				RPL27A	-1.7	0.0254
				TNP1	-1.7	0.0462
				BAI1	-1.69	0.0508
				CD40	-1.69	0.0113
				CD69	-1.69	0.0514
				COL4A3	-1.69	0.00386
				KIR3DL1	-1.69	0.0134
				MFGE8	-1.69	0.0279
				NHLRC2	-1.69	0.00668
				PDE1C	-1.69	0.0124
				PDZD3	-1.69	0.0315
				SNAI2	-1.69	0.00357
				TBXA2R	-1.69	0.00293
				AVPR1B	-1.68	0.0502
				CREBBP	-1.68	0.0109
				GABRG2	-1.68	0.0545
				GALE	-1.68	0.00524
				GRIK2	-1.68	0.00566
				IGFBP6	-1.68	0.0117
				LY6G6D	-1.68	0.0296
				NQO1	-1.68	0.00125
				PIGG	-1.68	0.0202
				RASSF7	-1.68	0.00405
				SULT1E1	-1.68	0.0256
				TSPY1	-1.68	0.0292
				ZNF324B	-1.68	0.0453
				CAD	-1.67	0.0181
				CKMT2	-1.67	0.0118
				CYP2B6	-1.67	0.00193
				ECT2	-1.67	0.0448
				ESRRB	-1.67	0.0395
				HIST1H4C	-1.67	0.016
				INSL3	-1.67	0.0171
				KIAA1731	-1.67	0.00536
				KLHL25	-1.67	0.0157
				PAK1	-1.67	0.00305
				PDE4C	-1.67	0.0481
				SFRP1	-1.67	0.038
				SYCP1	-1.67	0.0389
				TOR3A	-1.67	0.00494
				AKR7A2	-1.66	0.00452
				CALM3	-1.66	0.0228
				DAPK1	-1.66	0.0333
				DDX24	-1.66	0.0149
				DPYSL4	-1.66	0.00829
				HLF	-1.66	0.0034
				INSR	-1.66	0.0247
				LETM1	-1.66	0.00839
				MRPS15	-1.66	0.00754
				SORT1	-1.66	0.00143
				ST3GAL5	-1.66	0.00229
				CALR	-1.65	0.00208
				CLDN6	-1.65	0.00358
				IL13RA2	-1.65	0.0187
				ITSN2	-1.65	0.0057
				MCOLN3	-1.65	0.00265
				OR7E19P	-1.65	0.022
				PIN4	-1.65	0.00322
				SACS	-1.65	0.00109
				SYNGR1	-1.65	0.016
				VWA1	-1.65	0.0187
				ANPEP	-1.64	0.0122
				C11orf48	-1.64	0.00769
				CANT1	-1.64	0.00244
				EEF1D	-1.64	0.0193
				HSPB7	-1.64	0.0362
				KCNS3	-1.64	0.00239
				MAGEA5	-1.64	0.00368
				MAGEA8	-1.64	0.0492
				NEUROD2	-1.64	0.0314
				NFX1	-1.64	0.00316
				PCSK2	-1.64	0.0474
				PLOD2	-1.64	0.00381
				S100A2	-1.64	0.0285
				SLC19A1	-1.64	0.0109
				SOAT1	-1.64	0.00297
				ST3GAL1	-1.64	0.00706
				UPB1	-1.64	0.0415
				ATP2B2	-1.63	0.00707
				BCL3	-1.63	0.00536
				CYB5B	-1.63	0.00166
				GNL1	-1.63	0.00947
				IL4R	-1.63	0.00372
				NAV2	-1.63	0.00865
				PVT1	-1.63	0.00559
				RGS20	-1.63	0.0394
				ROM1	-1.63	0.00223
				TCF4	-1.63	0.00334
				TLR4	-1.63	0.00333
				AASDHPPT	-1.62	0.0193
				ARMC4	-1.62	0.0103
				CA1	-1.62	0.00983
				CBLC	-1.62	0.0525
				ECE2	-1.62	0.0169
				FBXL15	-1.62	0.00122
				GRIN1	-1.62	0.0241
				ITGA4	-1.62	0.0402
				KLHL22	-1.62	0.00341
				KLK15	-1.62	0.00971
				LEPR	-1.62	0.0454
				ONECUT2	-1.62	0.00723
				RDH11	-1.62	0.00925
				SERPINB9	-1.62	0.0237
				UNC13A	-1.62	0.00463
				AGPAT4	-1.61	0.00127
				APBB1	-1.61	0.00569
				DAZAP1	-1.61	0.0106
				EGF	-1.61	0.00639
				FRMD4A	-1.61	0.00548
				GPR135	-1.61	0.0023
				GPT	-1.61	0.0349
				IGHG1	-1.61	0.0442
				LEPREL1	-1.61	0.0102
				PLCH2	-1.61	0.00931
				PSG9	-1.61	0.0568
				SLC12A4	-1.61	0.0108
				SPTBN2	-1.61	0.0359
				STAC	-1.61	0.0559
				ALB	-1.6	0.0334
				ATP4B	-1.6	0.0103
				C1orf115	-1.6	0.0018
				COQ4	-1.6	0.00952
				EI24	-1.6	0.00223
				EMILIN2	-1.6	0.00971
				GOLGA3	-1.6	0.00558
				MNS1	-1.6	0.00608
				PPAN	-1.6	0.0238
				RCE1	-1.6	0.0337
				TEC	-1.6	0.0539
				TNFAIP3	-1.6	0.0499
				TNPO1	-1.6	0.00927
				ARSB	-1.59	0.0344
				CECR1	-1.59	0.0118
				FOXP3	-1.59	0.00394
				GCAT	-1.59	0.00271
				GJA3	-1.59	0.0152
				NR2F6	-1.59	0.0099
				PTCD1	-1.59	0.0285
				SLC37A1	-1.59	0.0332
				SLC4A8	-1.59	0.0187
				TKTL1	-1.59	0.0279
				AKAP8	-1.58	0.00262
				ALDH5A1	-1.58	0.044
				APOC3	-1.58	0.0226
				ASXL1	-1.58	0.00167
				ATP5G1	-1.58	0.00817
				CCDC85B	-1.58	0.00609
				CTAG2	-1.58	0.0403
				FGD2	-1.58	0.0125
				IFIT5	-1.58	0.014
				PDE6G	-1.58	0.00747
				PLLP	-1.58	0.0538
				PRB4	-1.58	0.0263
				PTPN22	-1.58	0.0152
				RELN	-1.58	0.0191
				SFTPC	-1.58	0.0168
				SLC9A2	-1.58	0.014
				TIMM8B	-1.58	0.00418
				CDC7	-1.57	0.00495
				GMEB1	-1.57	0.0383
				IL6	-1.57	0.0485
				MRPS12	-1.57	0.026
				NMNAT2	-1.57	0.0338
				PARL	-1.57	0.00725
				RNASEL	-1.57	0.00771
				SEC14L5	-1.57	0.0344
				CACNB4	-1.56	0.0204
				CSPG4	-1.56	0.00749
				EHD3	-1.56	0.0208
				GALK1	-1.56	0.052
				HHLA2	-1.56	0.00375
				HSD17B12	-1.56	0.0161
				POU6F1	-1.56	0.00675
				RAG1	-1.56	0.0123
				STK24	-1.56	0.00837
				TFDP1	-1.56	0.027
				UBE4B	-1.56	0.00204
				C11orf16	-1.55	0.0159
				CREB3L1	-1.55	0.0015
				KCTD14	-1.55	0.023
				KIAA1644	-1.55	0.0488
				MRPL52	-1.55	0.0225
				MT1X	-1.55	0.00629
				PIK3CG	-1.55	0.0124
				PKDREJ	-1.55	0.00521
				PXDN	-1.55	0.00353
				RPA1	-1.55	0.0307
				TFAP2A	-1.55	0.0076
				TRAF3IP3	-1.55	0.0034
				AQP1	-1.54	0.00549
				CHRDL1	-1.54	0.0218
				CSRP2	-1.54	0.0174
				EPN3	-1.54	0.0179
				GPR132	-1.54	0.0308
				GRIK5	-1.54	0.0322
				LAMB3	-1.54	0.0264
				MRPL23	-1.54	0.0217
				NXPH4	-1.54	0.0159
				PACSIN3	-1.54	0.00535
				POMGNT1	-1.54	0.0187
				TRAF3IP2	-1.54	0.0314
				TSSC4	-1.54	0.021
				COTL1	-1.53	0.00661
				EP400	-1.53	0.0142
				HABP2	-1.53	0.0447
				KCNV2	-1.53	0.0197
				MAFB	-1.53	0.00393
				NMU	-1.53	0.0202
				PDIA4	-1.53	0.00356
				SLC25A17	-1.53	0.0365
				SLC4A7	-1.53	0.0318
				UBE3B	-1.53	0.015
				ADA	-1.52	0.00949
				C17orf59	-1.52	0.0388
				CALM2	-1.52	0.0403
				CASK	-1.52	0.00472
				CTAGE1	-1.52	0.0415
				ECHDC2	-1.52	0.00624
				GEM	-1.52	0.0386
				KCND2	-1.52	0.0143
				LY6D	-1.52	0.0318
				MRPS18A	-1.52	0.0053
				NRXN1	-1.52	0.0189
				PDE7B	-1.52	0.0188
				PSMD4	-1.52	0.00242
				COL18A1	-1.51	0.0029
				GPR50	-1.51	0.0123
				HELLS	-1.51	0.00834
				HOMER1	-1.51	0.0104
				KATNB1	-1.51	0.00891
				NCBP2	-1.51	0.00643
				NID1	-1.51	0.0182
				SSX2IP	-1.51	0.00214
				AIPL1	-1.5	0.0144
				AKR1B10	-1.5	0.0246
				CXXC4	-1.5	0.0272
				DOK4	-1.5	0.0346
				DPF3	-1.5	0.0177
				ECHS1	-1.5	0.00499
				ENAH	-1.5	0.00212
				GADD45G	-1.5	0.0175
				GADD45GIP1	-1.5	0.0174
				NFATC2IP	-1.5	0.0132
				PC	-1.5	0.0339
				PIK3C2G	-1.5	0.0179
				PMCHL1	-1.5	0.0131
				RPS19	-1.5	0.0208
				SOX1	-1.5	0.0286
				SOX11	-1.5	0.00165
				TMEM45A	-1.5	0.0332
				ABCB9	-1.49	0.0355
				ADCY3	-1.49	0.006
				ANKFY1	-1.49	0.0211
				CASP10	-1.49	0.0362
				CCND3	-1.49	0.00446
				CEP63	-1.49	0.0417
				DACH1	-1.49	0.00818
				FDX1	-1.49	0.0153
				GRB10	-1.49	0.00941
				LRIG2	-1.49	0.0375
				MOCS1	-1.49	0.0253
				NUDC	-1.49	0.00755
				PPP2R2B	-1.49	0.0434
				PTP4A2	-1.49	0.00499
				RND2	-1.49	0.0409
				SORBS3	-1.49	0.00538
				SPON1	-1.49	0.014
				TIMP1	-1.49	0.00221
				BHLHB9	-1.48	0.0126
				GAP43	-1.48	0.0186
				GAS2L1	-1.48	0.00964
				GK3P	-1.48	0.0442
				GSS	-1.48	0.021
				KRT23	-1.48	0.0443
				NMB	-1.48	0.0164
				NR2E3	-1.48	0.0112
				RPS11	-1.48	0.0307
				SIDT2	-1.48	0.00969
				SLC12A3	-1.48	0.0174
				SNRPN	-1.48	0.00302
				CEP164	-1.47	0.00445
				CFD	-1.47	0.0279
				COPZ2	-1.47	0.0117
				DKFZP564C152	-1.47	0.00875
				FBXW7	-1.47	0.00528
				GIP	-1.47	0.0175
				KIAA0101	-1.47	0.0391
				LEF1	-1.47	0.00355
				MAP3K5	-1.47	0.00498
				NPL	-1.47	0.00983
				PCDHB3	-1.47	0.00458
				SGCB	-1.47	0.00331
				SMPD1	-1.47	0.00829
				SRRM2	-1.47	0.0138
				TBC1D16	-1.47	0.00267
				TCF20	-1.47	0.0226
				CAPZB	-1.46	0.00284
				DEGS1	-1.46	0.00656
				ELK3	-1.46	0.00292
				GADD45A	-1.46	0.00377
				GFRA4	-1.46	0.0295
				HNF4G	-1.46	0.00387
				LAMA3	-1.46	0.0247
				MFAP5	-1.46	0.0268
				OSBPL1A	-1.46	0.0357
				RBP1	-1.46	0.0273
				RFTN1	-1.46	0.00769
				RSF1	-1.46	0.00929
				SLC25A11	-1.46	0.0117
				ZNF688	-1.46	0.0395
				CDT1	-1.45	0.00858
				CLCNKB	-1.45	0.031
				CPLX2	-1.45	0.0377
				FBXO11	-1.45	0.0127
				GNAI1	-1.45	0.0155
				IRAK1	-1.45	0.00897
				MORC4	-1.45	0.0053
				PROL1	-1.45	0.0157
				RHBDD3	-1.45	0.0165
				SCAND1	-1.45	0.00968
				SDC1	-1.45	0.00735
				SERGEF	-1.45	0.0113
				TIMP3	-1.45	0.0213
				TMEM80	-1.45	0.0106
				ACADL	-1.44	0.0395
				DTNB	-1.44	0.0132
				ETV2	-1.44	0.0155
				GNGT2	-1.44	0.0099
				LTBP2	-1.44	0.00712
				MSTO1	-1.44	0.00683
				MYO10	-1.44	0.00821
				PAK7	-1.44	0.0203
				PDCD4	-1.44	0.00944
				PTPRD	-1.44	0.0247
				PVR	-1.44	0.00412
				RAB28	-1.44	0.00702
				RAB30	-1.44	0.0232
				TMEM63A	-1.44	0.00548
				AUTS2	-1.43	0.0336
				CACNA2D1	-1.43	0.00926
				CNNM2	-1.43	0.00549
				DDC	-1.43	0.0264
				DTNA	-1.43	0.0176
				FZD4	-1.43	0.0086
				KIAA0485	-1.43	0.00432
				KIR2DL1	-1.43	0.0357
				MCM6	-1.43	0.0376
				MDM2	-1.43	0.0178
				OAZ3	-1.43	0.0209
				PGPEP1	-1.43	0.00813
				POMT2	-1.43	0.0167
				PRKAA2	-1.43	0.00363
				PTPRE	-1.43	0.00797
				RORA	-1.43	0.0192
				TCEB2	-1.43	0.00813
				TMLHE	-1.43	0.0228
				TXNL4A	-1.43	0.0125
				ZNF444	-1.43	0.00856
				CTSE	-1.42	0.0129
				GPR176	-1.42	0.0157
				MAGEL2	-1.42	0.0214
				OBSCN	-1.42	0.0358
				PDE4B	-1.42	0.0191
				PPIF	-1.42	0.0157
				SLC2A8	-1.42	0.00989
				THRAP3	-1.42	0.0102
				ABL2	-1.41	0.0194
				ADAMTS8	-1.41	0.00942
				CARD14	-1.41	0.011
				CCNB2	-1.41	0.00419
				CTSH	-1.41	0.00568
				EIF4G1	-1.41	0.00479
				NUBP2	-1.41	0.00818
				SAMD14	-1.41	0.0272
				YBX2	-1.41	0.0025
				CCL7	-1.4	0.0251
				CHST10	-1.4	0.0153
				DNAJC3	-1.4	0.0319
				EFCAB1	-1.4	0.0108
				GALNT10	-1.4	0.0124
				GMIP	-1.4	0.00675
				HDAC6	-1.4	0.0247
				HIF1AN	-1.4	0.00388
				HIST1H1D	-1.4	0.0271
				LAMP1	-1.4	0.00426
				MAGED1	-1.4	0.00795
				NR4A3	-1.4	0.0211
				PPP2R1B	-1.4	0.00497
				PSMD13	-1.4	0.00372
				SNN	-1.4	0.00509
				SPN	-1.4	0.0345
				TXNRD3	-1.4	0.00699
				ALOX15B	-1.39	0.00453
				C15orf39	-1.39	0.0108
				CEACAM5	-1.39	0.0343
				FMO5	-1.39	0.0236
				GPR107	-1.39	0.0182
				LIN7B	-1.39	0.00697
				NDUFS7	-1.39	0.0212
				PF4	-1.39	0.00912
				PPM1H	-1.39	0.0239
				THRA	-1.39	0.0244
				VPS33A	-1.39	0.0291
				CRELD2	-1.38	0.00671
				CYLD	-1.38	0.00876
				GMNN	-1.38	0.012
				GRHPR	-1.38	0.00352
				HES1	-1.38	0.0116
				IPO9	-1.38	0.0103
				KAZALD1	-1.38	0.00858
				LRRC41	-1.38	0.0305
				MRPL12	-1.38	0.0333
				TELO2	-1.38	0.0114
				AAK1	-1.37	0.00839
				FOXH1	-1.37	0.0161
				GDPD5	-1.37	0.0193
				GRTP1	-1.37	0.00496
				INTS6	-1.37	0.0052
				MMP15	-1.37	0.0174
				NDUFA6	-1.37	0.016
				RAP1GAP	-1.37	0.0032
				SLC22A6	-1.37	0.00969
				TARBP2	-1.37	0.0326
				TIMM17A	-1.37	0.00488
				UBN1	-1.37	0.0113
				ZNF562	-1.37	0.0214
				CAMK1D	-1.36	0.00819
				CDK10	-1.36	0.0168
				CNTN2	-1.36	0.00796
				DHX30	-1.36	0.00553
				FUT6	-1.36	0.00588
				GFER	-1.36	0.0135
				KLHL18	-1.36	0.00621
				LUZP1	-1.36	0.0179
				OPA3	-1.36	0.0119
				POLD3	-1.36	0.019
				SCML2	-1.36	0.00508
				TMEM5	-1.36	0.00725
				TRAIP	-1.36	0.0199
				TUFM	-1.36	0.00555
				VWF	-1.36	0.00865
				ZHX3	-1.36	0.00771
				CTF1	-1.35	0.0192
				GCN1L1	-1.35	0.0039
				MBD3	-1.35	0.0138
				NUP210	-1.35	0.012
				PARVB	-1.35	0.0132
				PSMD2	-1.35	0.00867
				RDX	-1.35	0.0227
				RRAGD	-1.35	0.00425
				SDPR	-1.35	0.0232
				TAX1BP3	-1.35	0.0114
				TBL1X	-1.35	0.00553
				TCF3	-1.35	0.0191
				TNFRSF11A	-1.35	0.00624
				BMP7	-1.34	0.0104
				EPN1	-1.34	0.012
				NDUFA3	-1.34	0.019
				PART1	-1.34	0.0147
				SIX1	-1.34	0.00305
				TRERF1	-1.34	0.00733
				VLDLR	-1.34	0.00571
				BRD7	-1.33	0.0232
				CHD1L	-1.33	0.0167
				CPA2	-1.33	0.0183
				EXTL3	-1.33	0.00611
				GPR31	-1.33	0.0237
				IFNAR2	-1.33	0.0228
				MGAT5	-1.33	0.00337
				MRPL35	-1.33	0.0298
				MT1F	-1.33	0.00755
				PDE9A	-1.33	0.00933
				PDK3	-1.33	0.00776
				PITX3	-1.33	0.0236
				PLEKHJ1	-1.33	0.00677
				RPL38	-1.33	0.0222
				SDCCAG3	-1.33	0.00727
				SERBP1	-1.33	0.0247
				SUV39H1	-1.33	0.0124
				TK2	-1.33	0.0103
				ABLIM1	-1.32	0.0173
				ADRBK1	-1.32	0.0185
				ARNTL	-1.32	0.0101
				ECHDC1	-1.32	0.0274
				GPR56	-1.32	0.00877
				GRWD1	-1.32	0.013
				HOOK1	-1.32	0.025
				HYPK	-1.32	0.0156
				KLC2	-1.32	0.0181
				MT1H	-1.32	0.00946
				PLA2G3	-1.32	0.0112
				SLC12A8	-1.32	0.0118
				SRPR	-1.32	0.0116
				APOE	-1.31	0.0291
				C1orf106	-1.31	0.00565
				DLG5	-1.31	0.00582
				F2R	-1.31	0.00725
				GDF11	-1.31	0.0123
				HIF1A	-1.31	0.00981
				HIGD1A	-1.31	0.0148
				IL6ST	-1.31	0.00514
				INTS1	-1.31	0.00462
				NOC4L	-1.31	0.0271
				PANK2	-1.31	0.019
				PSEN2	-1.31	0.0108
				RPS12	-1.31	0.00768
				SOS1	-1.31	0.0271
				TMC7	-1.31	0.0238
				TMED3	-1.31	0.00655
				ZMAT3	-1.31	0.00395
				DGCR8	-1.3	0.0201
				FAM35A	-1.3	0.0131
				INPP5A	-1.3	0.00658
				MAFF	-1.3	0.00915
				PITPNM3	-1.3	0.0098
				PPFIA1	-1.3	0.00556
[truncated: 204 more rows]
