# Supplementary material for: DeSigN: connecting gene expression with therapeutics for drug repurposing and development
Source: BMC Genomics. 2017 Jan 25;18(Suppl 1):934. doi: 10.1186/s12864-016-3260-7 (PMC5310278; doi:10.1186/s12864-016-3260-7)
Supplement: Additional file 5: Table S5. — Differentially expressed genes from GSE9633. (XLS 110 kb) [file 12864_2016_3260_MOESM5_ESM.xls]

## Sheet: Table S4.csv
Table S5:Differentially expressed genes from GSE9633
Up-regulated Genes				Down-regulated Genes
Gene_ID	log2FC	p-value		Gene_ID	log2FC	p-value
SERPINB5	6.66	5.49e-06		TSPAN8	-5.94	9.04e-06
S100A2	6.64	0.000137		KLK2	-5.58	0.000988
KRT7	6.2	3.18e-05		KLK3	-4.36	0.00878
KRT17	5.47	0.00324		FOLH1	-4.23	0.00846
ANXA3	5.31	0.000209		ARHGAP6	-4.15	0.000492
EFEMP1	5.21	0.00313		COLEC12	-4.13	3.2e-06
KRT5	5.14	0.0034		ACPP	-4.05	0.00427
SCEL	5.06	0.000185		ALB	-3.84	0.00192
CST6	5.05	0.000274		LEF1	-3.81	1.32e-06
KRT13	5.05	0.00993		PRKAR2B	-3.78	0.000159
CAV1	5.03	0.00124		CRISP3	-3.71	0.0107
AREG	4.87	1.91e-05		NPY	-3.61	0.0133
IL18	4.82	0.0001		SEPP1	-3.52	0.0202
S100A8	4.78	0.0365		CLGN	-3.47	0.00918
PI3	4.75	0.00959		FGF13	-3.44	0.00174
LCN2	4.73	0.00181		AR	-3.36	0.000678
KRT14	4.6	0.0233		PLA2G7	-3.35	0.000285
GPR87	4.59	0.00038		ITM2A	-3.27	0.0129
IFITM1	4.59	0.000182		KIF5C	-3.26	0.00321
TGFBI	4.59	0.0104		HOXB13	-3.25	0.0172
EMP1	4.57	0.00686		CYP4F8	-3.2	0.00156
CLIC3	4.54	0.000749		ZBTB10	-3.17	0.0036
IFIT1	4.54	0.000681		ACSM3	-3.12	0.0011
TACSTD2	4.54	0.00295		ALDH1A1	-3.09	0.00536
DKK1	4.53	0.00541		KIAA1324	-3.07	1.49e-05
PTGS2	4.5	0.00707		PLA1A	-3.02	0.0193
ANXA1	4.44	0.00488		PLA2G2A	-2.96	0.00853
FGFBP1	4.41	0.00314		PLA2G4C	-2.94	0.00188
IFI27	4.37	0.00326		METTL7A	-2.92	0.0224
LAMC2	4.37	0.00048		STEAP1	-2.84	0.036
KLK10	4.34	0.0134		GUCY1B3	-2.83	1.72e-05
IER3	4.32	0.00134		SPON2	-2.8	0.0734
MSN	4.29	0.000181		HGF	-2.8	9.67e-05
AXL	4.24	0.00486		GUCY1A3	-2.79	0.0183
CCND2	4.23	0.00439		SCUBE2	-2.77	0.001
FHL2	4.17	0.00391		ELOVL2	-2.77	0.000139
MX1	4.17	0.0011		PPM1E	-2.73	0.000127
S100A9	4.17	0.018		RRAGD	-2.73	0.000749
CDA	4.11	0.000122		ERG	-2.67	0.0146
IGFBP7	4.05	0.0378		RAMP1	-2.65	0.00333
SLPI	4.05	0.00232		ZBTB20	-2.63	0.00176
VAMP8	4.05	0.000548		TDRD1	-2.61	0.00128
CLDN1	4.02	0.000806		GABRB3	-2.59	0.00158
LAMB3	4.01	1.49e-05		CD302	-2.57	0.00445
SERPINB2	4	0.0171		KIAA1467	-2.57	3e-05
IFI6	3.96	0.000282		ZBTB16	-2.57	0.0144
RND3	3.96	0.00689		RAP1GAP	-2.56	0.0003
SNAI2	3.91	0.000458		TBX3	-2.55	0.00559
PLAU	3.9	0.000265		ATP8A2	-2.53	0.00314
CDH3	3.88	0.000756		HOXC6	-2.52	0.0117
DST	3.85	0.00248		MCCC2	-2.52	0.000877
LGALS3BP	3.82	0.000259		ASRGL1	-2.52	0.00228
SERPINB3	3.82	0.0646		APOD	-2.52	0.00751
TPBG	3.81	0.00598		CADPS2	-2.48	0.000823
SERPINB7	3.78	0.00518		HMGCS2	-2.45	0.0153
IFI16	3.76	0.00773		PDE9A	-2.45	0.0138
IVL	3.75	0.0173		UGT2B15	-2.44	0.0227
S100A14	3.75	0.0011		APOH	-2.41	0.00177
ALDH1A3	3.74	0.000575		ADRA2A	-2.39	0.0059
KRT6B	3.74	0.00231		SCG3	-2.35	0.00124
SAMD9	3.74	0.00594		TMC5	-2.35	0.0145
KLK5	3.72	0.00456		MYRIP	-2.35	0.00492
PLAC8	3.72	0.00769		MYBPC1	-2.34	0.000332
THBD	3.72	0.00336		TRIM36	-2.33	0.00768
IFI44	3.71	0.000576		F5	-2.33	0.00978
KRT19	3.71	0.00714		SCGN	-2.33	0.00573
KRT81	3.67	0.00412		SMPDL3A	-2.31	0.00111
ITGB6	3.62	0.00852		FKBP5	-2.29	0.0143
LAMA3	3.62	0.000108		SELENBP1	-2.28	0.0684
PAM	3.62	0.00216		BEX1	-2.26	0.0528
SFN	3.62	0.00414		AGTR1	-2.26	0.00172
TGFBR2	3.61	0.00115		SLC44A4	-2.25	0.0291
CA2	3.6	0.00271		MB	-2.25	0.0099
DFNA5	3.59	0.000367		GSTA4	-2.24	0.0214
GPRC5A	3.59	0.00935		HPGD	-2.21	0.0396
MFAP5	3.59	0.0208		SPINK1	-2.2	0.0541
PPL	3.59	0.000107		PAX5	-2.2	0.00336
CTSC	3.58	0.00418		CHPT1	-2.2	0.00598
IGFBP6	3.56	0.00886		LRIG1	-2.2	0.0173
SPRR1B	3.56	0.0617		PLCB1	-2.19	0.00203
TGFB2	3.56	0.000304		ADAMTS3	-2.17	0.000687
TGFA	3.53	0.00331		KCNN2	-2.16	0.0622
IL1RN	3.52	0.00795		HNMT	-2.15	0.00895
INHBA	3.51	0.00669		OLFM1	-2.15	0.0332
TFPI2	3.49	0.0121		UGT2B28	-2.14	0.0364
IFI44L	3.47	0.00877		SCGB2A1	-2.14	0.00162
PLK2	3.47	0.000937		FASN	-2.13	0.00207
CD24	3.45	0.00751		MAN1C1	-2.13	0.00044
TRIM22	3.44	0.0506		AKAP9	-2.12	4.02e-05
SH3BGRL	3.43	0.00531		RGS4	-2.11	0.00333
AMIGO2	3.42	0.00475		KIF1A	-2.11	0.00184
NMI	3.39	0.00176		ABCC4	-2.11	0.0572
HSPB1	3.38	0.00435		CYFIP2	-2.1	0.00626
ZBED2	3.38	0.0011		CREB3L1	-2.09	0.00147
FN1	3.37	0.0288		P2RX5	-2.09	9.86e-05
PHLDA1	3.37	0.00582		TM7SF2	-2.08	0.0184
PLSCR1	3.37	0.00516		CST2	-2.08	0.0131
GSTP1	3.36	0.00158		BCOR	-2.06	0.000273
PDLIM1	3.36	0.000333		LGI1	-2.06	0.0172
TGFB1I1	3.34	0.00646		RTN1	-2.06	0.00472
SVIL	3.32	0.000277		RAI2	-2.01	0.00271
SQRDL	3.31	0.000125		CAMK1	-2.01	0.000132
ANXA2	3.29	0.0228		SI	-2	0.0107
S100A6	3.29	0.0225		MIA3	-1.99	0.00414
SERPINB13	3.26	0.0598		MPHOSPH9	-1.99	0.00219
ZNF185	3.26	9.98e-05		UGT2B4	-1.98	0.00336
BST2	3.25	0.0064		GHR	-1.97	0.0365
CYP24A1	3.24	0.00645		IQGAP2	-1.96	0.0729
DSG3	3.24	0.0138		TESC	-1.92	0.00455
PYGL	3.23	0.00074		ATP8A1	-1.91	0.00264
CRABP2	3.21	0.00337		RPL31	-1.91	0.00163
KLF5	3.21	0.000733		SLC16A10	-1.9	0.000889
SPARC	3.19	0.0563		PPM1H	-1.9	0.016
LAMP3	3.18	0.0018		SLC29A2	-1.9	0.00295
PDGFC	3.18	0.0212		FECH	-1.89	0.0197
KRT4	3.17	0.0578		KHDRBS3	-1.89	0.0148
GBP1	3.16	0.0113		NAP1L2	-1.88	0.0321
PLP2	3.16	0.00362		PPAP2A	-1.88	0.0088
SLCO3A1	3.16	0.00433		PART1	-1.88	0.000151
IL1A	3.14	0.0344		GAL	-1.88	0.0445
CAPG	3.13	0.000534		LIN7A	-1.88	0.000209
KRT16	3.13	0.0111		ACSL5	-1.87	0.0562
CDKN2A	3.12	0.00174		PIR	-1.87	0.0491
CSTA	3.12	0.0666		PRKD1	-1.86	0.038
CXCL2	3.12	0.0102		BAIAP2L2	-1.84	0.00218
OAS1	3.12	0.0061		INSIG1	-1.82	0.000801
TNFAIP3	3.12	0.00151		TPD52	-1.82	0.0198
IFITM3	3.11	0.000602		ASB9	-1.8	0.052
NT5E	3.11	0.00221		DNAJC12	-1.8	0.0459
AKR1B1	3.1	0.0105		INSM1	-1.78	0.00842
KLK7	3.09	0.0164		CRYM	-1.76	0.0257
OPN3	3.07	0.00235		IPW	-1.76	0.023
WBP5	3.07	0.00225		ZNF614	-1.76	0.00486
ASS1	3.06	0.000443		SSX3	-1.75	0.00634
COL4A1	3.05	0.0184		CAMKK2	-1.75	0.000315
CTGF	3.05	0.0351		GPD1L	-1.74	0.00808
IGF2BP3	3.05	0.00458		TSFM	-1.74	0.000161
DDX58	3.04	0.000685		EPHX2	-1.71	0.0327
DKK3	3.04	0.0362		FFAR2	-1.71	0.00798
RAB38	3.04	0.00278		SLC36A1	-1.71	0.00369
CYR61	3.03	0.00209		FKBP4	-1.7	0.000104
PLS3	3.03	0.0061		ACACA	-1.7	0.00113
SERPINB4	3.03	0.106		ATP7B	-1.7	0.00487
HOXA1	3.02	0.000185		GREB1	-1.69	0.0164
PTHLH	3.02	0.0185		ZNF350	-1.69	0.0201
TRIM29	3.02	0.00376		MAP9	-1.67	0.00548
ANXA2P2	3.01	0.0228		PDZRN3	-1.67	0.0142
ITGB4	2.97	7.37e-05		RFPL2	-1.67	0.0104
NCF2	2.97	0.00304		AMD1	-1.67	0.000992
TGM2	2.97	0.00725		PCP4	-1.66	0.00988
TUBB6	2.96	0.0239		SORBS2	-1.66	0.0457
VGLL1	2.95	0.01		C11orf71	-1.65	0.0274
CTSB	2.94	0.000155		RNF41	-1.65	0.000807
FXYD5	2.94	0.00292		DCXR	-1.64	0.00218
NNMT	2.94	0.043		CTDSPL	-1.64	0.00474
FBN2	2.93	0.0368		SERPINI1	-1.64	0.0163
ADAM19	2.91	0.00601		NCALD	-1.63	0.00742
IGF2BP2	2.9	0.00897		NUDT4	-1.63	0.00109
ARNTL2	2.89	0.00243		HPN	-1.63	0.00933
RARRES1	2.89	0.0465		GNG4	-1.63	0.0161
S100A7	2.89	0.0879		PRKCA	-1.62	0.0528
SPRR1A	2.89	0.109		CLU	-1.62	0.0428
GSN	2.85	0.00287		GRSF1	-1.61	0.000189
MET	2.85	0.000812		GDF11	-1.61	0.000695
SERPINE1	2.85	0.0495		MAGEH1	-1.61	0.0553
SLC7A5	2.85	0.0101		CACNA1D	-1.6	0.00394
GAS6	2.84	0.000568		CHGB	-1.6	0.00637
LOXL2	2.83	0.0163		B3GALNT1	-1.6	0.0491
SDC4	2.83	0.00202		NME4	-1.59	0.0337
MYBL1	2.81	0.00502		CAB39L	-1.58	0.0121
STAT1	2.81	0.000433		PDE8B	-1.58	0.0035
IER5	2.8	0.00345		SEMA4A	-1.58	0.00218
OPTN	2.8	0.000658		NBEA	-1.57	0.00269
PPIC	2.8	0.00265		FAAH	-1.56	0.0119
RAB25	2.8	0.0268		MCCC1	-1.56	0.000773
UBE2L6	2.8	0.00449		FUBP1	-1.55	0.000358
C1orf106	2.79	0.0017		SLC43A1	-1.55	0.00526
EREG	2.79	0.00223		OAZ3	-1.55	0.0191
FGFR2	2.78	0.00476		EML1	-1.54	0.0346
KRT15	2.78	0.00246		B3GNT1	-1.54	0.00148
SOCS2	2.78	2.98e-05		CCR10	-1.54	0.0438
GNA15	2.77	0.00129		NCOA1	-1.54	0.0129
HPSE	2.76	0.00026		LBR	-1.53	0.00151
RSAD2	2.76	0.036		C9orf91	-1.53	0.00336
IFITM2	2.75	0.00103		KIAA0368	-1.53	0.000183
IL1B	2.74	0.0198		PDE3B	-1.52	0.00122
IFIT3	2.73	0.00547		GCAT	-1.5	0.0075
RGS20	2.73	0.000969		UNC13B	-1.5	0.000307
SPRR3	2.73	0.145		NFIB	-1.49	0.00929
FLRT2	2.72	0.0421		ODC1	-1.49	0.0087
IFIT2	2.72	0.000558		MSRB2	-1.48	0.000697
STOM	2.72	0.0472		VPS13A	-1.48	3.09e-05
INPP4B	2.71	0.00526		PFKM	-1.48	0.00124
KRT23	2.71	0.0632		CLDN3	-1.48	0.0176
GJB3	2.7	0.000258		KLF9	-1.47	0.0411
GJB5	2.7	0.00213		PUS7	-1.47	0.000714
GPR56	2.69	0.00138		MRPS14	-1.47	0.00361
HSPA2	2.69	0.0018		ACAT1	-1.46	0.00924
TAGLN2	2.69	0.00404		CDO1	-1.46	0.0158
TBC1D2	2.69	0.00488		ATP2B1	-1.44	0.00143
AKR1B10	2.68	0.0112		HSD17B6	-1.44	0.0351
TIMP3	2.68	0.0123		FGL1	-1.44	0.0068
VEGFC	2.68	0.00426		TMEM168	-1.43	0.00277
COL17A1	2.67	0.00901		FRY	-1.42	0.000645
ITGA3	2.67	6.84e-05		RSL1D1	-1.42	0.00191
CASP4	2.65	0.000708		CD320	-1.42	0.00658
AVPI1	2.64	0.000409		SLC7A2	-1.42	0.00504
CXCL1	2.64	0.0259		DIRAS2	-1.41	0.0225
FGD6	2.64	0.000137		ZNF239	-1.4	0.0326
L1CAM	2.64	0.00635		LRRC31	-1.4	0.00399
PYCARD	2.64	0.00285		KCNK3	-1.4	0.0101
NID2	2.63	0.0125		WNT2	-1.4	0.00578
PSMB9	2.62	0.0084		MAPT	-1.4	0.00145
PDZD2	2.61	0.00182		IDH1	-1.4	0.0244
SCNN1A	2.61	0.03		SLC39A6	-1.4	0.00508
THBS1	2.61	0.00434		MRPS35	-1.39	0.00183
ADORA2B	2.6	0.000822		ING3	-1.39	7.56e-06
BNIP3L	2.6	0.00367		SNAP91	-1.39	0.00375
FABP4	2.59	0.0803		LIG3	-1.39	6.17e-05
DSC3	2.58	0.0245		PARP1	-1.38	0.00612
WFDC2	2.58	0.00561		PAXIP1	-1.38	0.00369
GOLGA8A	2.57	2.42e-05		SENP6	-1.38	1.86e-05
P4HA2	2.57	0.00296		MUT	-1.38	0.000894
MICB	2.56	0.00817		BBS4	-1.38	0.0119
PLAUR	2.55	0.00481		ARMC8	-1.37	1.22e-05
FSCN1	2.54	0.000387		SLC19A2	-1.37	0.0294
AMOTL2	2.53	0.00501		CDH7	-1.37	0.00336
OLR1	2.53	0.0144		WASF3	-1.37	0.00581
TRIP6	2.53	0.00569		SPDEF	-1.36	0.00211
SERPINB1	2.52	0.0303		GGT1	-1.36	0.0222
ST6GALNAC2	2.52	0.00124		ACTR3B	-1.36	0.00183
TPM2	2.52	0.0931		GAMT	-1.36	0.00236
CD55	2.51	0.00194		GJB1	-1.36	0.00291
CPA4	2.51	0.0184		SLC3A1	-1.35	0.00897
EPHA2	2.51	0.00323		STK39	-1.34	0.0301
ATP2B4	2.5	8.13e-05		ZNF43	-1.34	0.00492
EFS	2.5	0.00983		B3GAT1	-1.34	0.00305
LHFP	2.5	0.00255		NAP1L1	-1.34	0.000297
MALL	2.5	0.00419		PNPLA4	-1.33	0.00533
SCRN1	2.5	0.0141		RARB	-1.32	0.00226
TNFAIP8	2.5	0.000262		ACSL3	-1.31	0.0048
LASP1	2.49	0.0101		SCAMP5	-1.31	0.0117
SERPINE2	2.49	0.0191		ANKRD46	-1.31	0.0296
DSC2	2.48	0.00314		ICK	-1.31	0.00945
FST	2.48	0.0159		FBXL14	-1.31	0.00113
TFAP2C	2.48	0.000833		NEK4	-1.3	0.00891
GATA3	2.47	0.00885		CPD	-1.3	0.00647
PLAT	2.47	0.0648		PLA2G3	-1.3	0.0188
EMP3	2.46	0.0354		REPIN1	-1.3	0.00502
F11R	2.46	0.000222		ABCB6	-1.3	0.00832
F3	2.45	0.0988		SCML1	-1.3	0.000325
LTBP2	2.45	0.00118		SUOX	-1.3	0.011
NUAK1	2.45	0.00289		DEGS1	-1.29	0.0124
OASL	2.45	0.0027		PCCB	-1.29	0.00848
GLIPR1	2.44	0.0487		USP13	-1.29	0.00291
SLC6A14	2.44	0.118		WDR7	-1.29	0.00834
CASP1	2.43	0.0117		GDAP1	-1.29	0.00478
PRRG4	2.43	0.000731		MDH2	-1.28	3.32e-05
PTPLA	2.43	0.00552		NARS2	-1.28	0.00117
SPG20	2.43	0.00361		TMPO	-1.28	0.00204
LY6D	2.42	0.0238		DDAH1	-1.28	0.00589
PITX1	2.42	0.00124		SCMH1	-1.27	0.00528
FHL1	2.41	0.0405		PMCH	-1.27	0.000517
KLK6	2.41	0.0132		GALNT7	-1.27	0.00459
NXN	2.41	0.00319		SACM1L	-1.27	0.00265
OAS2	2.4	0.0277		KLC2	-1.26	0.000229
TP53I3	2.4	0.00493		SDC2	-1.26	0.00455
TGM1	2.38	0.0111		TMEM97	-1.25	0.0226
ARL4C	2.37	0.000849		DUSP2	-1.25	0.0221
JAK1	2.37	0.0285		PYCR1	-1.25	0.00726
PALLD	2.37	0.00104		NPDC1	-1.25	0.00498
TAGLN	2.37	0.0982		LRP3	-1.24	0.000955
ATP10D	2.36	0.0264		IFT57	-1.24	0.0133
MYL9	2.35	0.0665		PGM3	-1.24	0.00182
SLC16A3	2.35	0.0366		PEX5	-1.24	0.00158
CRIP1	2.34	0.042		ARIH2	-1.24	9.04e-05
NRG1	2.34	0.0701		ZNF573	-1.24	0.00867
FLRT3	2.33	0.0101		GLUD1	-1.23	0.000543
ITGA6	2.33	0.00582		PARVB	-1.23	0.00406
RAC2	2.33	0.000887		SCGB1D2	-1.23	0.00175
CAPN2	2.32	0.00489		MID1IP1	-1.23	0.00347
PITPNC1	2.32	0.000196		FBXL15	-1.23	0.00121
CEACAM1	2.31	0.0463		RGS5	-1.23	0.00376
HTRA1	2.31	0.00865		MPDZ	-1.22	0.00106
AHR	2.3	0.00215		ABHD10	-1.22	0.00555
CLCA4	2.3	0.131		RPIA	-1.22	0.000333
LITAF	2.3	0.00408		APIP	-1.22	0.000455
EDN1	2.29	0.00836		STYK1	-1.22	0.0102
MATN2	2.29	0.0368		CALM3	-1.22	2.83e-07
TMBIM1	2.29	0.000943		NHLRC2	-1.22	0.000454
ABCA1	2.28	0.00532		PTGFR	-1.21	0.0215
DHRS1	2.28	0.000101		SCCPDH	-1.21	0.0103
TRIP10	2.28	0.00015		RGS3	-1.21	0.0163
STK17A	2.27	0.00149		SUB1	-1.21	2.62e-05
YAP1	2.27	0.00614		TTLL12	-1.21	0.00452
ELK3	2.26	0.0071		RTN3	-1.21	0.00634
MX2	2.26	0.0199		HIPK2	-1.2	0.0116
SLC1A3	2.26	0.022		TCTA	-1.2	0.0114
OSMR	2.25	0.0197		SMARCA2	-1.2	7.65e-05
PLEK2	2.25	0.000658		NEDD4L	-1.2	0.00917
RTP4	2.25	0.0156		NFIX	-1.19	0.0179
GADD45A	2.24	0.00105		CECR5	-1.19	0.00827
LEPREL1	2.24	0.024		NECAP1	-1.19	0.018
LGALS1	2.24	0.127		TMEM135	-1.19	0.0147
SOX15	2.24	0.00296		SMYD3	-1.19	0.0185
ALCAM	2.23	0.00455		PSMC2	-1.19	0.000563
TSPAN6	2.23	0.00041		ECSIT	-1.18	0.000586
KCTD12	2.22	0.0084		GATA2	-1.18	4.96e-05
CFB	2.21	0.0568		CHKA	-1.18	0.00382
TCN1	2.21	0.0849		ST7	-1.18	0.0054
CLCA2	2.2	0.0558		RERE	-1.18	0.00321
COL4A6	2.2	0.00296		SETMAR	-1.18	0.014
LYPD3	2.2	0.00756		WASF1	-1.18	0.00166
PDZK1IP1	2.2	0.0618		GLUD2	-1.18	0.000351
SMAD3	2.2	0.00452		TMEM70	-1.17	0.000219
UPP1	2.2	0.002		SLC17A4	-1.17	0.00847
KRT8	2.19	0.00516		PITPNA	-1.17	0.000994
TNFAIP2	2.19	0.00308		MEN1	-1.17	0.000745
DUSP10	2.18	0.0135		TAF5	-1.16	0.000821
FAM46A	2.18	0.0188		DFFB	-1.16	0.0111
HS3ST1	2.18	0.0369		TTR	-1.16	0.0179
IGSF3	2.18	0.000771		KCTD3	-1.15	0.00884
KLF6	2.18	0.000282		ACADM	-1.15	0.00723
MAN2A1	2.18	0.00049		PMVK	-1.15	0.0108
PMAIP1	2.18	0.00059		MAZ	-1.15	0.00164
PTRF	2.18	0.0261		TLE3	-1.15	0.00346
DCBLD2	2.17	0.0219		EIF1AX	-1.15	0.00254
RBP1	2.17	0.0168		ABHD11	-1.14	0.00101
ME1	2.16	0.0141		NCAPD3	-1.14	0.0108
CTSH	2.15	0.00558		LARP4	-1.13	9.59e-05
DSG2	2.15	0.0013		NDUFA5	-1.13	0.000899
MMP14	2.15	0.0007		HMGB2	-1.13	0.0102
OLFML2A	2.15	0.000903		E2F5	-1.13	0.0115
RHOF	2.15	0.018		KLHL23	-1.13	0.00378
RIN2	2.15	0.0275		ANGEL2	-1.13	0.0107
DSP	2.13	0.00202		HBQ1	-1.13	0.00962
ISG20	2.13	0.00105		GALNT11	-1.13	0.0142
OSBPL3	2.13	0.00455		OVGP1	-1.13	0.00546
SFRP1	2.13	0.0425		CNNM1	-1.11	0.000252
TM4SF1	2.13	0.0303		FAM35A	-1.11	0.000142
ZDHHC7	2.13	0.00142		TRRAP	-1.1	2.99e-05
IL6	2.12	0.0157		TIMM13	-1.1	0.000837
RAB32	2.12	0.00154		TRIM24	-1.1	0.00454
DUSP4	2.11	0.0117		DDT	-1.09	0.00912
IL32	2.11	0.000394		DNASE1	-1.09	0.0056
ISG15	2.11	0.00458		ZFP37	-1.09	0.000877
SERPINB8	2.11	0.00263		PEBP1	-1.09	0.00258
HERC5	2.1	0.0193		DNALI1	-1.09	0.00389
ZNF365	2.1	0.00363		H2AFV	-1.09	0.00445
BMP2	2.09	0.0336		RBM12	-1.09	0.00013
DMD	2.09	0.00895		CTNND2	-1.09	0.0116
GM2A	2.09	0.00192		ZNF331	-1.08	0.00672
GPR161	2.09	0.000279		ECHDC2	-1.08	0.00557
HERC6	2.09	0.0202		GNL3	-1.08	0.00639
HMGA2	2.09	0.0595		IMPA1	-1.08	0.00744
GBP2	2.08	0.00372		TMEM38B	-1.08	0.00382
ZNF750	2.08	0.0909		DACH1	-1.08	0.00203
COL4A2	2.07	0.0463		VIPR1	-1.08	0.00545
COTL1	2.07	0.017		UAP1L1	-1.08	0.0033
GPR64	2.07	0.0235		SEPHS1	-1.07	0.00395
PSTPIP2	2.07	0.00892		LSM5	-1.07	0.000456
RRAS	2.07	7.13e-05		ST13	-1.07	0.00873
HOXB7	2.06	0.00918		GHRHR	-1.07	0.00148
SULT1E1	2.06	0.0279		FAM60A	-1.07	0.00398
ATF3	2.05	0.0152		SRM	-1.06	0.0128
MXRA7	2.05	0.0334		EXOSC2	-1.06	0.00291
SERPINA1	2.05	0.0375		NAPA	-1.05	0.000454
TMEM30B	2.05	0.0643		TOP2B	-1.05	0.00456
TMEM40	2.05	0.0112		METAP2	-1.05	0.000602
ACOT9	2.04	0.00439		AGPAT5	-1.05	0.00121
MCAM	2.04	0.00689		PDSS1	-1.05	0.00251
PSMB8	2.04	0.0214		RCHY1	-1.05	0.000408
TFPI	2.04	0.1		SAP30	-1.05	0.00213
TMOD3	2.04	0.00113		GPR116	-1.05	0.00746
GADD45B	2.03	0.00163		TRIM27	-1.04	0.00366
NPC1	2.03	3.31e-05		CALML4	-1.04	0.00509
RIPK4	2.02	0.0205		NEFH	-1.04	0.000275
GPC1	2.01	0.00117		BLMH	-1.04	0.000359
IGFBP3	2.01	0.076		NLE1	-1.04	0.000405
TCF7L1	2.01	0.000149		FAM118A	-1.04	0.00613
TIPARP	2.01	0.00178		ZFAND1	-1.04	0.00422
INPP1	2	0.0315		TGM4	-1.03	0.0075
ULBP2	2	0.00391		DUS1L	-1.03	9.02e-05
TIMP2	1.99	0.00577		ING1	-1.03	0.01
ADA	1.98	0.00649		MTDH	-1.03	0.00407
MDFIC	1.98	0.064		DIP2C	-1.03	0.000139
MGLL	1.98	0.0108		SQLE	-1.02	0.00342
MICA	1.98	0.000401		SCML2	-1.02	4.09e-05
RAB31	1.98	0.028		WDR3	-1.01	0.00728
DLC1	1.97	0.0871		GTPBP6	-1.01	0.00757
CRIM1	1.96	0.0251		POLD2	-1.01	0.00634
ISL1	1.96	0.00974		HSPD1	-1.01	0.00166
PDXK	1.96	4.53e-05
ACTN1	1.95	0.000297
ANPEP	1.95	0.0342
CALML3	1.95	0.0625
CD40	1.95	0.0012
CXCL6	1.95	0.0538
ENTPD3	1.95	0.0261
MYO1B	1.95	0.00151
PDLIM4	1.95	0.0203
AGPS	1.94	0.000519
BCL2L1	1.94	0.000104
PTPRE	1.94	0.00456
APOBEC3C	1.93	0.00779
BTG3	1.93	0.00635
HEG1	1.93	0.0638
CD59	1.92	0.00161
CDKN2B	1.92	0.0011
NID1	1.92	0.0547
IFI35	1.91	0.00382
IFIH1	1.91	0.0142
IL15	1.91	0.00577
IL4R	1.91	0.00233
BACE2	1.9	0.0112
LDOC1	1.9	0.0035
NAV2	1.9	0.0327
NR3C1	1.9	0.0102
TJP2	1.9	0.00189
APBB2	1.89	0.00319
CPVL	1.89	0.022
CYBA	1.89	0.0325
P2RY2	1.89	0.00513
VTCN1	1.89	0.0242
ABCA12	1.88	0.0103
ARMCX1	1.88	0.0534
RFTN1	1.88	0.0377
CDC42EP3	1.86	0.00789
IRF1	1.86	0.00678
PERP	1.86	0.00457
SLC12A6	1.86	0.000794
CHST11	1.85	0.0133
ITGA2	1.85	0.00133
RAP2B	1.85	0.000139
ADRB2	1.84	0.00397
CDC14B	1.84	0.00042
JAG1	1.84	0.0308
SORL1	1.84	0.0161
ABLIM3	1.83	0.00177
INPP5D	1.83	0.0224
JUP	1.83	0.0107
SP110	1.83	0.00104
ABCC3	1.82	0.0343
HIST1H2BD	1.82	0.000413
IL13RA1	1.82	0.00157
LAMA5	1.82	1.07e-05
QKI	1.82	0.00867
C1GALT1	1.81	0.00116
DDIT4	1.81	0.00616
PPARG	1.81	0.029
SP100	1.81	0.000975
CDKN1A	1.8	0.0221
MAP3K9	1.79	0.00424
ADCY7	1.78	0.00234
ALDH2	1.78	0.0293
C2orf43	1.78	0.00922
PHF11	1.78	0.0207
PIK3CD	1.78	0.000703
TRIM38	1.78	0.000193
DGKA	1.77	0.00163
DUSP1	1.77	0.00645
GFOD1	1.77	0.00499
IRF7	1.77	0.00125
MEIS3P1	1.77	0.000175
BIRC3	1.76	0.00119
NAB1	1.76	0.00535
RHOD	1.76	0.00119
FBXO2	1.75	0.00241
HIST1H2BC	1.75	0.0131
KLK8	1.75	0.0603
MVP	1.75	0.00728
FOSL1	1.74	0.0522
NAT1	1.74	0.0401
ABAT	1.73	0.0354
SEMA3F	1.73	0.000883
ANXA4	1.72	0.00202
FOXE1	1.72	0.0107
GABRE	1.72	0.0461
GOLGA8B	1.72	8.34e-05
IGFBP4	1.71	0.0672
ERBB2IP	1.7	0.00185
SLC16A2	1.7	0.000675
BAMBI	1.69	0.0183
CD58	1.69	0.000917
CEBPB	1.69	0.000799
NNT	1.69	0.0464
TNFRSF12A	1.69	0.0105
TRIM5	1.69	0.00405
MBNL2	1.68	0.00798
N4BP1	1.68	0.000172
PLAGL1	1.68	0.0463
PLEKHA1	1.68	0.000549
TPST2	1.68	0.00307
AIM1L	1.67	0.0106
ARNTL	1.67	0.000124
CDCP1	1.67	0.00124
HDAC9	1.67	0.0468
MYO5A	1.67	0.00111
CAPN1	1.66	0.000621
DDB2	1.66	0.00753
ETS2	1.66	0.000945
IRF6	1.66	0.0382
PTGES	1.66	0.00417
RBPMS	1.66	0.00727
RRAD	1.66	0.0405
FADS3	1.65	0.00136
POPDC3	1.65	0.0238
FNDC3B	1.64	0.00511
GALNT6	1.64	0.00121
SH3BP4	1.64	0.0013
TNFRSF21	1.64	0.00556
ZMAT3	1.64	0.00274
SEPT10	1.63	0.00401
ELF4	1.63	0.0182
HSPA4L	1.63	0.0219
RARRES3	1.63	0.0264
RUNX1	1.63	0.00688
SEMA3A	1.63	0.03
EFNA5	1.62	0.00761
MITF	1.61	0.0178
NFE2L3	1.61	0.0178
OAS3	1.61	0.0245
TINAGL1	1.61	0.0119
PRKCDBP	1.6	0.0129
KLF7	1.59	0.0324
SEC14L1	1.59	0.0248
CAST	1.58	0.00275
FLNB	1.58	0.000638
KCNK1	1.58	0.0481
S100A11	1.58	9.53e-05
SLC31A2	1.58	0.00752
HRH1	1.57	0.0152
PHLDA3	1.57	7.1e-05
RIOK3	1.57	0.000318
SLC16A5	1.57	0.00886
BMP1	1.56	0.0111
CCNA1	1.55	0.0165
EXT1	1.55	0.0359
ZNF354A	1.55	7.13e-05
FLNA	1.54	0.00624
NEDD4	1.54	0.0345
SPHK1	1.53	0.0192
FOSL2	1.52	0.00523
FZD7	1.52	0.0224
OVOL2	1.52	0.00392
RAB27A	1.52	0.00342
ADAM8	1.51	7.49e-05
ARL14	1.51	0.00271
BDH2	1.51	0.0242
CXCL3	1.51	0.0386
JUNB	1.51	0.0107
PARP4	1.51	0.000121
SNAPC1	1.51	0.00608
TTC9	1.51	0.00829
DDX43	1.5	0.0121
DECR1	1.5	0.0135
EGFR	1.5	0.00337
NPC2	1.5	0.00063
SYNPO	1.5	0.0322
TNIP1	1.5	0.00188
HBEGF	1.49	0.0169
LMCD1	1.49	0.0115
AHNAK	1.48	0.00438
CLTB	1.48	0.012
SLC25A24	1.48	0.00288
EPAS1	1.47	0.00143
MR1	1.47	0.011
SH2D3A	1.47	0.00351
TCP11L1	1.47	0.0265
GAD1	1.46	0.0254
ITCH	1.46	0.000463
PSG3	1.46	0.0195
RSU1	1.46	0.00191
SRCAP	1.46	0.00501
SWAP70	1.46	0.0122
KCNN4	1.45	0.0332
TGFB1	1.45	0.0196
TNFRSF10B	1.45	0.000539
TNFRSF1A	1.45	0.0162
DOCK5	1.44	0.00613
F8	1.44	0.00791
GALNS	1.44	0.000607
KITLG	1.44	0.0144
LEPROT	1.44	0.000584
PRRG1	1.44	0.00934
BLCAP	1.43	0.00328
LAPTM4B	1.43	0.0275
MCC	1.43	0.00287
PRKCI	1.43	0.025
GRN	1.42	0.000486
HIST1H2AC	1.42	0.0205
TAP1	1.42	0.00337
CRIP2	1.41	0.00542
MUC16	1.41	0.0226
MYO10	1.41	0.00346
PLCE1	1.41	0.00896
LIF	1.4	0.00707
MINK1	1.4	0.00124
MYO1E	1.39	0.0176
SDPR	1.39	0.00869
CD44	1.38	0.00792
DTX4	1.38	0.011
EPB41L4A	1.38	0.0131
TLE1	1.38	0.00883
TNFSF9	1.38	0.0294
ZFP36L1	1.38	0.000497
GABARAPL1	1.37	0.0159
ICAM1	1.37	0.033
LRP10	1.37	0.000767
PANX1	1.37	0.00281
PORCN	1.37	0.00366
TAP2	1.37	0.0138
BNIP2	1.36	0.000169
CASP6	1.36	0.00482
EPS8L2	1.36	0.0031
PDLIM2	1.36	0.00829
SKAP2	1.36	0.00175
B4GALT5	1.35	0.00877
CNN2	1.35	0.00267
MAP3K8	1.35	0.0271
TCIRG1	1.35	0.000249
TMCC1	1.35	0.00546
AGA	1.34	0.00817
BAG3	1.34	0.00117
CELSR1	1.34	0.0139
EPB41L1	1.34	0.00149
MST1R	1.34	0.00108
CYP26B1	1.33	0.0232
MCOLN3	1.33	0.0199
PTER	1.33	0.0241
PTPRR	1.33	0.00981
SLC22A18	1.33	0.00127
GALNT2	1.32	0.00607
OSBPL1A	1.32	0.00227
PLD1	1.32	0.00501
PLSCR4	1.32	0.0126
SAMHD1	1.32	0.00764
SEMA3C	1.32	0.00972
C12orf5	1.31	0.0113
CARHSP1	1.31	0.0017
CEL	1.31	0.0109
SLC3A2	1.31	0.00175
ELF3	1.3	0.0215
MT2A	1.3	0.000334
PFKFB3	1.3	0.00333
REL	1.3	0.027
ZNF165	1.3	0.00813
ATP1B1	1.29	0.00127
LYST	1.29	0.0127
SFT2D2	1.29	0.000111
STK38	1.29	0.000839
BCAR3	1.28	0.0196
CELSR2	1.28	0.0245
GPR39	1.28	0.000201
KLF4	1.28	0.0212
PLLP	1.28	0.0237
RALB	1.28	0.00189
ATXN3	1.27	1.24e-05
PTPRM	1.27	0.0245
SMC6	1.27	0.00896
TCF7L2	1.27	0.00241
TMCO3	1.27	0.0242
APOL6	1.26	0.00592
EFHD2	1.26	0.00644
GLCE	1.26	0.00698
PDLIM7	1.26	0.00927
RASA1	1.26	0.000321
TAPBP	1.26	0.00228
PSEN1	1.25	4.58e-06
BNC1	1.24	0.0144
CLN5	1.24	0.00765
HOXC13	1.24	0.000226
ITGB8	1.24	0.0173
KLHL24	1.24	0.00257
NAGK	1.24	0.00158
SLC2A1	1.24	0.00672
PPARD	1.23	0.00852
YPEL5	1.23	0.00464
C10orf10	1.22	0.0174
ARHGEF18	1.21	0.00017
CFLAR	1.21	0.00473
CYLD	1.21	0.00189
LMNA	1.21	0.00184
PXN	1.21	0.00798
TRIM21	1.21	0.00415
CSTB	1.2	0.00467
DUSP22	1.2	0.000303
FKBP9	1.2	0.0113
GNB5	1.2	0.00173
IDS	1.2	0.00772
MT1X	1.2	0.000429
SKIL	1.2	0.00985
ZNF532	1.2	0.00118
EXOC2	1.19	0.00641
HTATIP2	1.19	0.00806
IQGAP1	1.19	0.0123
DLGAP4	1.18	0.0158
KIAA0247	1.18	0.0166
SRD5A1	1.18	0.00503
MAP1LC3B	1.17	0.0118
WIPI1	1.17	0.00998
COL7A1	1.16	0.0133
PARP12	1.16	0.0128
CHML	1.15	0.00613
ATXN1	1.14	0.0158
EHBP1L1	1.14	0.00467
EHD2	1.14	0.0149
EHD4	1.14	0.00138
ELF1	1.14	0.00341
HOMER3	1.14	0.00229
SOCS6	1.14	0.00404
GPD2	1.13	0.00692
MAP3K14	1.13	0.0075
NRBF2	1.13	0.00482
PRKCZ	1.13	0.00543
RRBP1	1.13	0.012
RYR1	1.13	0.00668
CAP1	1.12	0.0014
MYD88	1.12	0.00122
RBMS2	1.12	0.0126
SAV1	1.12	0.00276
UGP2	1.12	0.0035
DNAJB1	1.11	0.00289
MAP4K5	1.11	0.00132
ZGPAT	1.11	0.000605
BICD2	1.1	0.002
PSMB10	1.1	0.0124
TES	1.1	0.00278
TRAF3IP2	1.1	0.00378
MARCH6	1.09	0.000163
ATP6V1D	1.09	6.61e-05
BTG1	1.09	0.00916
PPP4R1	1.09	0.00391
SPTLC2	1.09	0.000546
ZFYVE26	1.09	6.57e-05
ARF6	1.08	0.000495
TACC2	1.08	0.0126
TAX1BP3	1.08	0.00141
TPD52L2	1.08	0.00118
TRAM1	1.08	0.00458
WWTR1	1.08	0.0125
C21orf91	1.07	0.00196
FSTL3	1.07	0.00879
NFAT5	1.07	0.00167
VCL	1.07	0.00534
DLG1	1.06	0.00634
FBXL18	1.06	0.000999
FTSJ1	1.06	0.00148
FZD6	1.06	0.00848
HCG4	1.06	0.000105
JRKL	1.06	0.00164
PRNP	1.06	0.00989
RAB22A	1.06	0.00281
SLC16A1	1.06	0.00961
SORT1	1.06	0.00153
WDR1	1.06	0.00488
SEPT8	1.05	0.00537
ADK	1.05	0.00346
GIPC1	1.05	0.00016
TLR2	1.05	0.0102
ARPC2	1.04	0.00393
CES2	1.04	0.0105
CLK4	1.04	0.00731
CTSZ	1.04	0.00204
LIPA	1.04	0.00797
MED6	1.04	1.36e-05
SH3GLB1	1.04	0.00553
NFE2L2	1.03	0.00494
PTPN12	1.03	0.00446
SECTM1	1.03	0.00207
SH3TC2	1.03	0.0105
STK10	1.03	0.00741
XRCC4	1.03	0.00662
CHMP1B	1.01	0.00398
TJP1	1.01	0.00826
