# Supplementary material for: DeSigN: connecting gene expression with therapeutics for drug repurposing and development
Source: BMC Genomics. 2017 Jan 25;18(Suppl 1):934. doi: 10.1186/s12864-016-3260-7 (PMC5310278; doi:10.1186/s12864-016-3260-7)
Supplement: Additional file 6: Table S6. — Differentially expressed genes from GSE35141. (XLS 45 kb) [file 12864_2016_3260_MOESM6_ESM.xls]

## Sheet: Table S5.csv
Table S6: Differentially expressed genes from GSE35141
Up-regulated Genes				Down-regulated Genes
Gene_ID	log2FC	p-value		Gene_ID	log2FC	p-value
ADH1A	4.59	0.00132		SNRPN	-5.25	0.00497
MSMB	3.95	0.000332		SPP1	-4.87	0.0155
CDH4	3.91	0.00859		DCK	-4.84	0.00155
ADAM28	3.53	5.97e-06		HDGFRP3	-4.28	0.0635
SUSD4	3.52	0.000679		CCND2	-4.02	0.0932
ROR2	3.49	0.00284		IPW	-4.01	0.0072
TLE4	3.24	7.74e-06		RIBC2	-3.85	0.00599
FBLN5	3.15	0.00307		GAL	-3.77	0.0781
INHBB	3.02	0.159		PYCARD	-3.72	0.0543
PRKAR2B	2.94	0.00523		KRT23	-3.57	0.101
SYT1	2.87	0.00706		ADAM19	-3.42	0.0314
NPR3	2.86	0.00625		PPP1R3C	-3.4	0.0529
GSTA3	2.8	0.025		SEPP1	-3.36	0.0206
ARHGAP25	2.8	0.0082		ACTG2	-3.35	0.000411
AKR1C1	2.74	0.102		GSTM3	-3.29	0.0823
C4orf19	2.69	0.00462		IL27RA	-3.23	0.0282
CFH	2.65	0.0232		PTX3	-3.2	0.0284
PRDM16	2.64	0.0879		TM4SF1	-3.16	0.131
BCL2L14	2.62	0.051		IGFBP5	-3.1	0.0357
LARGE	2.57	0.032		HEXA	-3	0.102
SHOX2	2.51	0.0107		VIM	-2.97	0.1
CDH6	2.5	0.00287		OASL	-2.95	0.00284
CACNA1D	2.49	0.00145		COPZ2	-2.89	0.0274
RBP1	2.48	0.0509		CSNK2A1	-2.8	0.115
VILL	2.46	0.0311		CYP26A1	-2.8	0.0783
CADPS2	2.44	0.0123		MSLN	-2.75	0.00313
MME	2.43	0.052		ZNF239	-2.73	0.0452
SNTB1	2.36	0.00404		CTSZ	-2.69	0.12
ID4	2.36	0.0489		FLI1	-2.69	0.00993
EMID1	2.34	0.0159		KRT4	-2.67	0.158
PTPRZ1	2.33	0.074		RFX1	-2.67	0.0861
PCDHB8	2.33	0.0571		GRK5	-2.6	0.125
PLSCR4	2.31	0.0174		COL8A2	-2.57	0.00481
GSTA1	2.29	0.0772		TAGLN	-2.51	0.0314
NOV	2.29	0.036		ARHGAP29	-2.47	0.0808
P2RY1	2.29	0.0206		ZNF160	-2.47	0.109
IL18R1	2.26	0.0278		CD6	-2.39	0.0253
ALOX15	2.23	0.015		ECHDC3	-2.35	0.0204
PIP5K1B	2.23	0.0441		TERT	-2.33	0.0024
ELF5	2.12	0.0324		PAOX	-2.33	0.0289
CHN1	2.1	0.05		CNN3	-2.32	0.111
TSPAN7	2.1	0.0664		CCK	-2.28	0.0215
CCL23	2.09	0.0247		CC2D1A	-2.26	0.129
GNGT1	2.08	0.0235		TGM2	-2.22	0.117
CDH7	2.07	0.00379		DKK3	-2.21	0.0907
PCDHB11	2.07	0.0349		ARHGAP19	-2.15	0.109
ADH7	2.04	0.038		COL4A2	-2.1	0.0633
DNAH7	2.03	0.00353		IQGAP2	-2.07	0.0698
CHRM2	2.02	0.0371		MAN1A1	-2.07	0.0417
LYPD1	2.01	0.0642		HEG1	-2.05	0.103
WNT5A	2.01	0.0136		BCL2L10	-2.02	0.051
SCN8A	2.01	0.00668		SOX15	-1.99	0.044
ETV7	2	0.0228		FUT9	-1.99	0.0316
APOD	1.99	0.0195		NES	-1.97	0.0704
KCNK2	1.98	0.0532		GRIN2A	-1.97	0.00232
KLF8	1.98	0.00106		TNNI2	-1.96	0.00876
SDK1	1.97	0.0889		FHOD3	-1.96	0.0154
EGFL6	1.97	0.0468		KLK1	-1.93	0.0418
CYP39A1	1.97	0.0112		PTHLH	-1.93	0.000987
CYP2F1	1.96	0.0224		DIO2	-1.89	0.00957
MYH15	1.96	0.0293		APOC1	-1.89	0.0203
CD302	1.92	0.034		BMP4	-1.88	0.000257
PRAME	1.91	0.0246		TOR3A	-1.82	0.000283
RASGRP3	1.9	0.0639		COL4A1	-1.82	0.0357
BMPR1B	1.89	0.0522		PSG6	-1.8	0.06
GABBR2	1.89	0.0205		GSTM1	-1.79	0.0161
C8orf4	1.88	0.0531		TNFSF9	-1.76	0.00483
TSPAN12	1.88	0.0131		SERPINB9	-1.76	0.0387
PLCL2	1.88	0.0611		QPRT	-1.75	0.0255
KCNS3	1.87	0.0732		DCN	-1.75	0.0523
MPPED2	1.86	0.0139		RARRES1	-1.74	0.0476
TMEM140	1.84	0.0302		PDE4A	-1.7	0.0127
DNAJC12	1.83	0.0371		NPTX1	-1.69	0.0224
TRIM21	1.83	0.0254		BACE1	-1.67	0.00207
CA12	1.83	0.0367		HEYL	-1.63	0.02
ITGAX	1.83	0.015		CNIH3	-1.63	0.00677
SULT1E1	1.81	0.0322		DPYSL3	-1.62	0.0241
TBX1	1.81	0.00257		SOCS2	-1.61	0.0475
GNAI1	1.81	0.0563		RGS2	-1.6	0.0258
HPD	1.81	0.033		ATP9B	-1.56	0.00305
ABCB11	1.8	0.00269		TMEM45A	-1.53	0.00227
C14orf159	1.8	0.0482		CSF1	-1.53	0.0331
ARHGAP24	1.79	0.00373		TNNC1	-1.52	0.0255
PCDHB12	1.79	0.00705		PTPRE	-1.52	0.0106
SRPX	1.78	0.0354		ROR1	-1.49	0.000869
SDPR	1.78	0.0128		DUSP5	-1.47	0.00137
USP46	1.75	0.0247		PADI1	-1.4	0.0124
SEZ6L	1.75	0.047		CREB5	-1.34	0.0201
SLCO1B3	1.74	0.0458		ALPPL2	-1.34	0.012
GPC3	1.74	0.0451		TTF2	-1.26	0.0193
NXPH3	1.73	0.0335		IMPA1	-1.23	0.00433
PLEKHB1	1.72	0.0243		TPM3	-1.21	0.0104
KLHL3	1.72	0.046		KIAA0040	-1.17	0.00879
PDGFRL	1.71	0.0153		RASAL2	-1.16	0.0149
KCNH6	1.69	0.0549		CYR61	-1.16	0.0158
CCL17	1.69	0.0628		FRMD4B	-1.15	0.00392
KLF1	1.68	0.0537		STAG3	-1.13	0.00646
POF1B	1.68	0.0599		CPNE3	-1.07	0.00528
CFHR4	1.66	0.0336		ISL1	-1.07	0.0117
PTPRO	1.66	0.0615		DARS2	-1.04	0.0028
MYB	1.65	0.0113		SLK	-1.03	0.00107
LPHN3	1.65	0.0375
ACPP	1.65	0.0211
SPATA6	1.64	0.0427
EFHD1	1.63	0.0522
TRIM17	1.61	0.0263
CALCA	1.61	0.0324
ANXA6	1.6	0.0338
ICA1	1.6	0.000342
HTRA1	1.59	0.005
LGI2	1.58	0.0139
NDUFA4L2	1.58	0.00619
WARS2	1.58	0.0323
TLR5	1.58	0.000526
OAS2	1.57	0.0182
ARHGEF9	1.53	0.00569
SYNE2	1.53	0.0153
PPP1R14D	1.53	0.0206
SYTL2	1.51	0.0131
PKD2L1	1.5	0.0207
SCML2	1.5	0.0238
F5	1.5	0.0317
PPM1H	1.49	0.0108
SHBG	1.49	0.0375
IFT57	1.49	0.0185
ENO2	1.48	0.0221
L1TD1	1.46	0.0405
PRKCG	1.46	0.0309
LEF1	1.45	0.0173
HES2	1.45	0.0262
FEV	1.45	0.0409
CRHBP	1.45	0.0382
CACNB4	1.44	0.0223
CSPG5	1.44	0.0157
USP9Y	1.44	0.0387
LCN2	1.44	0.0243
LOC202181	1.44	0.0369
SLC17A3	1.44	0.0108
PPP1R9A	1.42	0.000276
MAPK10	1.42	0.0372
ZBTB20	1.41	0.00453
SNCAIP	1.41	0.033
CD244	1.4	0.0374
NCALD	1.4	0.00327
TRIM9	1.39	0.0176
LGALS9	1.39	0.0203
PTPRN2	1.39	0.0295
PCP4	1.38	0.0213
SLC1A1	1.38	0.00764
SCN9A	1.37	0.033
GRAMD1C	1.37	0.0191
ATP2A3	1.37	0.02
ENPEP	1.35	0.0146
SCRN3	1.34	0.0291
RASGRF1	1.33	0.00454
KSR1	1.32	0.0202
PPARA	1.3	0.00345
SCNN1B	1.29	0.021
WHSC1	1.25	0.022
LNPEP	1.24	0.00489
TLE6	1.24	0.00963
CUL3	1.17	0.0188
ZBP1	1.16	0.0172
SPTB	1.16	0.0111
TPTE	1.14	0.00319
SLC26A1	1.14	0.013
COL11A2	1.07	0.0071
