# Supplementary material for: DeSigN: connecting gene expression with therapeutics for drug repurposing and development
Source: BMC Genomics. 2017 Jan 25;18(Suppl 1):934. doi: 10.1186/s12864-016-3260-7 (PMC5310278; doi:10.1186/s12864-016-3260-7)
Supplement: Additional file 7: Table S7. — Differentially expressed genes from OSCC cell lines. (XLS 38 kb) [file 12864_2016_3260_MOESM7_ESM.xls]

## Sheet: Table S6.csv
Table S7. Differentially expressed genes from OSCC cell lines
Up-regulated Genes				Down-regulated Genes
Gene_ID	log2FC	p-value		Gene_ID	log2FC	p-value
SLCO1B3	9.54968	5.75e-54		ZNF667	-11.6516	2.16e-36
ALPP	9.1005	1.41e-42		ARMCX2	-11.6227	2.31e-87
HOXA10	8.83116	7.52e-18		GSPT2	-11.2198	7.25e-34
GATA2	8.49521	8.39e-32		PEG3	-10.6639	5.67e-28
RPE65	8.29545	4.41e-69		DBC1	-10.5185	1.97e-25
HOXC11	8.02679	3.81e-33		LDOC1	-10.4209	2.01e-54
HOXA11	7.9015	2.34e-24		RPS6KA6	-10.342	3.09e-42
HOXB7	7.90038	5.75e-14		NOS1	-10.2973	6.39e-80
TERT	7.74992	6.08e-43		FBXL7	-10.2491	1.94e-56
ALPPL2	7.47453	1.28e-12		ZNF43	-10.1206	3.96e-39
HOXA9	7.42625	6.3e-12		INA	-10.0825	1.87e-23
ANKRD1	7.41879	2.41e-27		ZNF135	-9.87562	4.44e-24
C4BPB	7.34685	2.25e-17		KRT75	-9.62936	2.19e-36
TWIST1	7.26366	3.34e-48		SLC27A6	-9.54176	1.28e-28
HOXC10	7.16592	2.03e-20		ZNF208	-9.51639	2.5e-20
HOXA5	7.09189	1.24e-10		HS3ST2	-9.44048	2.19e-21
TRPM2	7.04389	2.28e-18		ZNF682	-9.40348	1.45e-34
HOXC13	6.98201	5.67e-26		TMEM47	-9.27822	1.21e-20
HOXD10	6.936	1.46e-10		KCNK10	-9.22266	1.21e-32
SLCO1C1	6.76922	3.05e-09		GRIA3	-8.87361	4.06e-25
HOXD13	6.76136	7.94e-12		ITM2A	-8.87047	9.77e-63
LIPC	6.57036	1.55e-08		NAP1L3	-8.82225	3.8e-17
OLR1	6.44752	7.27e-20		CHRNA6	-8.69862	1.26e-22
HOXB6	6.43699	1.29e-08		CNNM1	-8.50434	1.85e-26
HRK	6.40539	5.78e-10		MTMR8	-8.48452	3.11e-16
CACNG4	6.30548	1.89e-12		G0S2	-8.39188	1.41e-30
HOXC5	6.28733	3.17e-08		TSPYL5	-8.214	1.01e-41
GFPT2	6.20671	1.04e-28		GSTM1	-8.14006	2e-22
MYO7B	6.19117	2.03e-14		ZNF257	-8.11011	7.78e-25
PDE3A	6.18866	8.53e-08		ST8SIA2	-8.04911	1.98e-12
FOXF1	6.16754	9.25e-08		SHC2	-8.04308	5.01e-17
ALDH3B1	6.16198	2.77e-34		KCNA2	-8.02976	4.49e-13
HOXA3	6.12753	9.8e-09		ROBO2	-8.00659	2.44e-44
SMAD6	6.12515	4.38e-12		ENPP4	-7.90406	3.2e-12
HOXB8	6.02482	5.23e-07		RANBP17	-7.83542	2.54e-17
CST6	5.96676	1.96e-13		CYP2R1	-7.72683	2.59e-27
GPRC5B	5.92967	3.66e-22		GABRB3	-7.69929	2.89e-14
FOXC2	5.85135	5.08e-09		PDZRN3	-7.47247	7.74e-17
GPRC5A	5.82251	4.43e-36		NOVA1	-7.46871	2.16e-10
BLK	5.7891	1.16e-09		SLC2A10	-7.45133	8.81e-19
HOXA7	5.71381	7.84e-10		ALOX15B	-7.428	9.61e-17
LHX1	5.61316	2.47e-13		GPX7	-7.33831	4.87e-11
HOXC6	5.58472	1.36e-13		SULT4A1	-7.24513	5.93e-20
PSCA	5.53095	4.5e-10		HTR1B	-7.24097	4.98e-10
EN2	5.52943	3.83e-08		PTPRD	-7.21508	3.14e-20
BIRC3	5.47798	4.65e-13		ATP10A	-7.13727	2.43e-09
KRT81	5.4304	1.85e-09		BARX1	-7.12138	1.96e-17
HOXC8	5.42178	2.61e-16		ANKRD6	-7.03542	1.93e-57
SLCO1B1	5.36135	1.74e-05		GUCY1A3	-6.95713	1.99e-15
KCNK5	5.35099	4.84e-25		CFH	-6.93464	9.99e-28
HOXA2	5.33521	1.67e-07		IGFBP5	-6.92393	1.26e-15
HOXD1	5.33206	7.41e-06		INPP5D	-6.89263	1.79e-22
HOXD11	5.3276	4.05e-07		BEX1	-6.88027	8.51e-09
HOXB9	5.31426	3.04e-05		TRO	-6.87142	1.89e-28
SCNN1A	5.30314	2.53e-17		CXCL14	-6.85632	1.24e-10
NPR1	5.29888	1e-05		PODXL2	-6.83405	1.83e-20
INHBB	5.28609	2.13e-08		PLA2G3	-6.75965	6.7e-09
HOXA6	5.25526	1.88e-07		MCHR1	-6.72341	2.69e-25
RHOBTB3	5.22948	3.42e-25		CNKSR2	-6.72139	2.08e-10
ADAMTS20	5.19519	3.87e-06		PCYT1B	-6.57614	4.39e-17
SOX1	5.15402	5.6e-05		SLAMF7	-6.55897	2.14e-17
HOXD3	5.10529	4.14e-05		ASTN1	-6.54314	1.57e-08
DSPP	5.09223	3.76e-05		GPR27	-6.52962	3.38e-14
LHX2	5.08643	4.2e-05		ZNF415	-6.51925	1.25e-14
HNF4G	5.05538	7.29e-11		APOE	-6.48375	1.32e-20
ID1	5.04648	1.38e-30		LRP3	-6.43766	2.86e-16
SAMSN1	5.03269	2.72e-06		DTNA	-6.40515	1.88e-14
HIST1H3B	5.00656	3.79e-05		POU2F2	-6.33997	8.73e-36
RBP3	4.99103	4.72e-05		THY1	-6.30568	1.67e-12
				EPB41L3	-6.26089	8.43e-19
				KRT7	-6.24856	2e-18
				NTSR1	-6.24158	8.78e-16
				SLC1A1	-6.23193	2.42e-20
				ZNF471	-6.22525	9.66e-37
				GSTM2	-6.22164	1.34e-38
				SLC15A1	-6.17194	1.27e-14
				AFP	-6.15311	2.42e-07
				PPARGC1A	-6.15237	8.02e-24
				C1orf68	-6.15219	5.08e-10
				CGREF1	-6.12919	3.48e-11
				FMO2	-6.08009	8.2e-10
				STK32B	-6.07307	4.61e-20
				SOX2	-6.02869	4.86e-17
				SLCO4C1	-6.001	9.3e-07
				NOX4	-5.98223	1.46e-08
				CYTL1	-5.97397	5.35e-07
