# Supplementary material for: DeSigN: connecting gene expression with therapeutics for drug repurposing and development
Source: BMC Genomics. 2017 Jan 25;18(Suppl 1):934. doi: 10.1186/s12864-016-3260-7 (PMC5310278; doi:10.1186/s12864-016-3260-7)
Supplement: Additional file 9: Table S9. — Mean apoptotic cells relative to control (%). (XLS 40 kb) [file 12864_2016_3260_MOESM9_ESM.xls]

## Sheet: Table S9
Table S9: Mean apoptotic cells relative to control (%)
Treatment Time	Mean apoptotic cells relative to control (%) ± SE
	ORL-48 (n=2)	ORL-196 (n=3)	ORL-204 (n=3)
24h	13.6 ± 0.2, p-value=0.14	35.7 ± 2.6, p-value=0.00	12.7 ± 0.2, p-value=1.00
48h	20.4 ± 1.7, p-value=0.05	68.8 ± 3.8, p-value=0.00	20.3 ± 0.7, p-value=0.00
72h	34.1 ± 0.7, p-value=0.00	92.2 ± 0.8, p-value=0.00	36.5 ± 1.2, p-value=0.00

## Sheet: ORL-48
ORL-48 (n=2)
Rep1
	24h	48h	72h
Control	10.9064	9.44947	10.5877
Bosutinib 1uM	13.3948	18.6775	33.469
Rep2
	24h	48h	72h
Control	12.1234	11.8515	9.12706
Bosutinib 1uM	13.8817	22.0937	34.8153
Mean
	24h	48h	72h
Control	11.5149	10.6505	9.85738
Bosutinib 1uM	13.6383	20.3856	34.1421
STDEV
	24h	48h	72h
Control	0.86055	1.69849	1.03283
Bosutinib 1uM	0.34428	2.41563	0.951965
SE
	24h	48h	72h
Control	0.608501	1.20102	0.730323
Bosutinib 1uM	0.243442	1.70811	0.673141
p-value (t-test)
	24h	48h	72h
Bosutinib 1uM	0.1398	0.05255	0.001724

## Sheet: ORL-196
ORL-196 (n=3)
Rep1
	24h	48h	72h
Control	10.6274	6.54815	8.40873
Bosutinib 1uM	33.1325	64.8307	90.6672
Rep2
	24h	48h	72h
Control	7.83112	4.99891	6.11752
Bosutinib 1uM	33.1394	65.207	93.4019
Rep3
	24h	48h	72h
Control	6.92662	6.27154	7.54272
Bosutinib 1uM	40.9374	76.4192	92.6431
Mean
	24h	48h	72h
Control	8.46171	5.93953	7.35632
Bosutinib 1uM	35.7364	68.819	92.2374
STDEV
	24h	48h	72h
Control	1.9293	0.826262	1.15692
Bosutinib 1uM	4.50419	6.58467	1.41178
SE
	24h	48h	72h
Control	1.11388	0.477043	0.667951
Bosutinib 1uM	2.6005	3.80166	0.815089
p-value (t-test)
	24h	48h	72h
Bosutinib 1uM	0.003575	0.003227	2.306e-07

## Sheet: ORL-204
ORL-204 (n=3)
Rep1
	24h	48h	72h
Control	13.631	10.1481	10.0851
Bosutinib 1uM	13.0639	19.0043	38.4703
Rep2
	24h	48h	72h
Control	12.0069	10.4023	9.40913
Bosutinib 1uM	12.5756	20.5708	34.4075
Rep3
	24h	48h	72h
Control	12.5467	12.1582	11.6071
Bosutinib 1uM	12.559	21.3428	36.5095
Mean
	24h	48h	72h
Control	12.7282	10.9029	10.3671
Bosutinib 1uM	12.7328	20.306	36.4624
STDEV
	24h	48h	72h
Control	0.827126	1.09455	1.12578
Bosutinib 1uM	0.286815	1.19152	2.03178
SE
	24h	48h	72h
Control	0.477541	0.631942	0.649968
Bosutinib 1uM	0.165593	0.687923	1.17305
p-value (t-test)
	24h	48h	72h
Bosutinib 1uM	0.9952	0.0005705	0.0002294
