# Supplementary material for: DeSigN: connecting gene expression with therapeutics for drug repurposing and development
Source: BMC Genomics. 2017 Jan 25;18(Suppl 1):934. doi: 10.1186/s12864-016-3260-7 (PMC5310278; doi:10.1186/s12864-016-3260-7)
Supplement: Additional file 10: Table S10. — Mean EdU+ cells relative to control (%). (XLS 47 kb) [file 12864_2016_3260_MOESM10_ESM.xls]

## Sheet: Table S10
Table S10: Mean EdU+ cells relative to control (%)
OSCC Cell Lines	Mean EdU+ cells relative to control (%) ± SE
	0.3 µM	1 µM	3 µM
ORL-48 (n=2)	69.2 ± 10.6, p-value=0.21	61.5 ± 2.4, p-value=0.04	11.1 ± 8.7, p-value=0.06
ORL-196 (n=3)	50.1 ± 0.3, p-value=0.00	22.6 ± 4.1, p-value=0.03	9.8 ± 3.8, p-value=0.00
ORL-204 (n=2)	69.6 ± 4.1, p-value=0.09	35.7 ± 5.0, p-value=0.05	8.2 ± 6.0, p-value=0.04

## Sheet: ORL-48
ORL-48 (n=2)
Rep1
	0 µM	0.3 µM	1 µM	3 µM
Read1	35	37.6812	13.7931	1
Read2	40.7407	33.9286	15.625	1
Read3	37.8378	30.9524	25.9259	1
Read4	47	30.9524	29.6296	1
Read5	48		26.087	1
Read6			32.3529
Median	40.7	32.45	26	1
Relative to 0 µM (%)	100	79.7297	63.8821	2.457
Rep2
	0 µM	0.3 µM	1 µM	3 µM
Read1	47.3684	29.6296	31.25	8.57143
Read2	48.1481	30.2326	38.4615	6.25
Read3	44	32.7586	38.0952	10.2564
Read4	56.8182	27.2727	33.3333	9.375
Read5	55	27.5862	29.6296	10.2041
Read6	61.8421	40	19.4444	11.1111
Read7		44.7368	20	13.5135
Read8		29.0323	18.1818	7.31707
Read9		35		14.8148
Read10		43.4783
Read11		25.9259
Median	51.55	30.2	30.45	10.2
Relative to 0 µM (%)	100	58.5839	59.0689	19.7866
Mean relative to 0 µM (%)
	0 µM	0.3 µM	1 µM	3 µM
	100	69.1568	61.4755	11.1218
STDEV
	0 µM	0.3 µM	1 µM	3 µM
	0	14.9524	3.40345	12.2539
SE
	0 µM	0.3 µM	1 µM	3 µM
	0	10.5729	2.4066	8.66481
p-value (t-test)
		0.3 µM relative to 0 µM	1 µM relative to 0 µM	3 µM relative to 0 µM
		0.2098	0.03963	0.06178

## Sheet: ORL-196
ORL-196 (n=3)
Rep1
	0 µM	0.3 µM	1 µM	3 µM
Read1	50	17.3913	7.14286	1
Read2	38.4615	14.2857	7.14286	1
Read3	40.9091	20	7.14286	1
Read4	34.6154	19.2308	4.16667	1
Read5	28	19.3548		1
Median	38.5	19.2	7.1	1
Relative to 0 µM (%)	100	49.8701	18.4416	2.5974
Rep2
	0 µM	0.3 µM	1 µM	3 µM
Read1	28.5714	18.5185	-	4.34783
Read2	32.2581	13.6364	-	3.7037
Read3	36.6667	24.1379	-	4.7619
Read4	32.3529	16.6667	-	4.34783
Read5	50	27.2727	-
Read6	42.4242	26.3158	-
Read7	46.875	17.8571	-
Median	36.7	18.5	-	4.275
Relative to 0 µM (%)	100	50.4087	-	11.6485
Rep3
	0 µM	0.3 µM	1 µM	3 µM
Read1	19.3548	-	10.5263	3.7037
Read2	23.6842	-	4.54545	5.55556
Read3	19.0476	-	5.26316	3.125
Read4	16.2162	-	8.69565
Read5	26.9231	-	7.69231
Read6	30.303	-	3.57143
Read7	25	-
Read8	16.6667	-
Read9	27.5862	-
Read10	37.5	-
Median	24.35	-	6.5	3.7
Relative to 0 µM (%)	100	-	26.694	15.1951
Mean relative to 0 µM (%)	0 µM	0.3 µM	1 µM	3 µM
	100	50.1394	22.5678	9.81366
STDEV	0 µM	0.3 µM	1 µM	3 µM
	0	0.38084	5.83539	6.49618
SE	0 µM	0.3 µM	1 µM	3 µM
	0	0.269295	4.12624	3.75057
p-value (t-test)		0.3 µM relative to 0 µM	1 µM relative to 0 µM	3 µM relative to 0 µM
		0.003193	0.03408	0.001721

## Sheet: ORL-204
ORL-204 (n=2)
Rep1
	0 µM	0.3 µM	1 µM	3 µM
Read1	40.7407	33.3333	11.1111	5.55556
Read2	36.3636	32.4324	12.5	5.88235
Read3	42.3077	30	13.0435	7.69231
Read4	46.6667	28	13.6364	5
Read5	33.3333	29.4118	9.67742
Median	40.7	30	12.5	5.75
Relative to 0 µM (%)	100	73.7101	30.7125	14.1278
Rep2
	0 µM	0.3 µM	1 µM	3 µM
Read1	46.6667	32.1429	12	1
Read2	43.3333	40.7407	25	1
Read3	46.1538	29.7872	28	1
Read4	37.931	28.5714	9.52381	1
Read5	56	22.2222	12	1
Read6	45.4545	20.3704	25
Read7	38.2353	44.1176
Median	45.5	29.8	18.5	1
Relative to 0 µM (%)	100	65.4945	40.6593	2.1978
Mean relative to 0 µM (%)
	0 µM	0.3 µM	1 µM	3 µM
	100	69.6023	35.6859	8.16278
STDEV
	0 µM	0.3 µM	1 µM	3 µM
	0	5.80928	7.03346	8.43576
SE
	0 µM	0.3 µM	1 µM	3 µM
	0	4.10778	4.9734	5.96498
p-value (t-test)
		0.3 µM relative to 0 µM	1 µM relative to 0 µM	3 µM relative to 0 µM
		0.08534	0.0494	0.04118
